# Supplementary material for: Divergent and subnucleus-specific gene expression responses to chronic stress hormone exposure in the amygdala
Source: Front Mol Neurosci. 2025 Sep 12;18:1659846. doi: 10.3389/fnmol.2025.1659846 (PMC12463952; doi:10.3389/fnmol.2025.1659846)
Supplement: SUPPLEMENTARY TABLE 1 — List of DEGs. [file Table_1.XLSX]

## Sheet: DEGs
gene_ID	gene_name	log2 (Fold Change)	p value	FDR	ave.CPM_VEH (control)	ave.CPM_CORT
upregulated in the BLA
ENSMUSG00000027070	Lrp2	7.98519	0.00703117	0.560308	0	14.7592
ENSMUSG00000096606	Tpbgl	7.87368	0.000484208	0.361727	0	13.7098
ENSMUSG00000035112	Wnk4	4.1279	0.00527017	0.53914	0.527938	10.2667
ENSMUSG00000044927	H1f10	3.67247	0.00195461	0.488774	1.04796	13.8435
ENSMUSG00000037337	Map4k1	2.87583	0.00782246	0.575134	1.73481	13.3182
ENSMUSG00000008496	Pou2f2	2.83916	0.00698671	0.560308	3.40582	24.8539
ENSMUSG00000021948	Prkcd	2.79145	3.01171e-06	0.0221321	3.93618	26.8206
ENSMUSG00000030513	Pcsk6	2.40809	0.00368177	0.492391	2.49219	14.1205
ENSMUSG00000062372	Otof	2.2688	0.00370756	0.492391	2.38049	11.389
ENSMUSG00000027160	Ccdc34	2.2557	0.000807027	0.458351	11.9179	57.27
ENSMUSG00000091449	Gm10269	2.20204	0.00171276	0.488774	4.78276	22.5662
ENSMUSG00000021990	Spata13	2.13718	0.00457414	0.515956	2.76695	12.7712
ENSMUSG00000035202	Lars2	2.09264	0.00692497	0.560308	26.5792	113.598
ENSMUSG00000074922	Fam122a	2.05608	0.00370334	0.492391	9.71261	40.7251
ENSMUSG00000053310	Nrgn	1.99605	0.00295682	0.489244	193.491	772.147
ENSMUSG00000051062	Fbll1	1.9182	0.0019053	0.488774	10.8331	41.1596
ENSMUSG00000020483	Dynll2	1.88437	0.000401969	0.361727	76.1776	281.575
ENSMUSG00000030376	Slc8a2	1.87796	0.00965942	0.580632	22.8347	84.3641
ENSMUSG00000003378	Grik5	1.85011	0.00786186	0.575134	91.2885	329.372
ENSMUSG00000046378	Asphd1	1.84974	0.00402941	0.503373	27.1868	98.1815
ENSMUSG00000034673	Pbx2	1.82589	0.00428927	0.503373	10.4065	37.1184
ENSMUSG00000084845	Tmem240	1.78247	0.00991543	0.58354	8.73037	30.0347
ENSMUSG00000061286	Exosc5	1.78233	0.00190017	0.488774	16.6753	57.6369
ENSMUSG00000069565	Dazap1	1.77569	0.00954544	0.580632	10.6431	36.5834
ENSMUSG00000071073	Lrrc73	1.77525	0.00291109	0.488774	30.4767	104.702
ENSMUSG00000047721	Bola2	1.77356	0.000453935	0.361727	60.6638	207.796
ENSMUSG00000063457	Rps15	1.76034	0.00315732	0.489244	256.115	867.975
ENSMUSG00000043991	Pura	1.74649	0.00112154	0.458351	75.9267	255.078
ENSMUSG00000033768	Nrxn2	1.74499	0.00110668	0.458351	74.9996	251.822
ENSMUSG00000010608	Rbm25	1.7136	0.00778459	0.575134	164.258	539.158
ENSMUSG00000057322	Rpl38	1.70579	0.00047057	0.361727	101.515	331.506
ENSMUSG00000057863	Rpl36	1.69017	0.00251874	0.488774	147.928	477.692
ENSMUSG00000036281	Snapc4	1.68776	0.00154768	0.488774	31.296	101.374
ENSMUSG00000023764	Sfi1	1.68082	0.00309587	0.489244	17.9634	58.0455
ENSMUSG00000020863	Luc7l3	1.65443	0.0021025	0.488774	110.444	348.084
ENSMUSG00000038467	Chmp4b	1.64898	0.00576246	0.540312	21.7611	68.3488
ENSMUSG00000050856	Atp5k	1.64093	0.000917873	0.458351	116.785	364.636
ENSMUSG00000037553	Zdhhc18	1.63776	0.0034671	0.492391	23.2342	72.5294
ENSMUSG00000011257	Pabpc4	1.62551	0.00278947	0.488774	17.3024	53.7866
ENSMUSG00000034730	Adgrb1	1.62527	0.00796226	0.575134	118.638	366.149
ENSMUSG00000078193	Gm2000	1.58933	0.00546873	0.53914	14.0411	42.7163
ENSMUSG00000039307	Hexdc	1.58098	0.00346175	0.492391	22.4751	67.6358
ENSMUSG00000093674	Rpl41	1.56924	0.00367511	0.492391	612.672	1818.4
ENSMUSG00000026825	Dnm1	1.56916	0.000917584	0.458351	354.591	1052.57
ENSMUSG00000019158	Tmem160	1.56853	0.00145146	0.488774	118.218	351.005
ENSMUSG00000026083	Eif5b	1.56686	0.00428977	0.503373	86.3147	256.053
ENSMUSG00000034892	Rps29	1.5602	0.00352436	0.492391	203.584	600.573
ENSMUSG00000050299	Gm9843	1.55562	0.00320422	0.489244	24.1435	71.4272
ENSMUSG00000022000	Zc3h13	1.55316	0.00617181	0.540312	104.623	307.289
ENSMUSG00000061702	Tmem91	1.54485	0.0011989	0.458351	16.6427	48.8098
ENSMUSG00000041354	Rgl2	1.52866	0.000895122	0.458351	31.3022	90.5817
ENSMUSG00000070858	Gm1673	1.528	0.000863918	0.458351	50.4522	146.023
ENSMUSG00000020684	Rasl10b	1.52773	0.00261432	0.488774	42.1297	121.499
ENSMUSG00000058441	Panx2	1.51553	0.00290341	0.488774	35.1506	100.185
ENSMUSG00000058503	Fam133b	1.50927	0.00252375	0.488774	19.7374	56.6304
ENSMUSG00000047731	Wbp1l	1.50788	0.00945842	0.580632	27.9164	80.1483
ENSMUSG00000016252	Atp5e	1.50334	0.00292295	0.488774	164.025	465.378
ENSMUSG00000041841	Rpl37	1.50088	0.00460068	0.515956	139.636	395.534
ENSMUSG00000090733	Rps27	1.49754	0.0023693	0.488774	119.322	337.075
ENSMUSG00000053754	Chd8	1.49325	0.0015794	0.488774	35.3854	100.276
ENSMUSG00000032518	Rpsa	1.49234	0.00856182	0.580632	381.214	1072.87
ENSMUSG00000050621	Rps27rt	1.49083	0.008196	0.575904	9.59876	27.2929
ENSMUSG00000007892	Rplp1	1.48605	0.00513509	0.535236	342.478	959.639
ENSMUSG00000002963	Pnkp	1.47914	0.00933314	0.580632	34.2654	95.9516
ENSMUSG00000038762	Abcf1	1.47666	0.00113351	0.458351	79.2726	220.967
ENSMUSG00000028069	Gpatch4	1.47434	0.0038343	0.500183	34.701	96.6985
ENSMUSG00000003423	Pih1d1	1.46718	0.00628591	0.540312	51.2665	142.066
ENSMUSG00000036686	Cc2d1a	1.46414	0.00761549	0.575134	46.8801	129.417
ENSMUSG00000095041	A0AAG1GJX7	1.46085	0.000547204	0.38915	374.724	1031.65
ENSMUSG00000075702	Selenom	1.45766	0.00198222	0.488774	153.16	421.073
ENSMUSG00000039001	Rps21	1.44757	0.00612443	0.540312	80.445	219.673
ENSMUSG00000040952	Rps19	1.44328	0.00169516	0.488774	240.964	655.572
ENSMUSG00000021428	Riok1	1.43985	0.00873858	0.580632	13.5709	37.2836
ENSMUSG00000073702	Rpl31	1.43329	0.00360227	0.492391	155.141	419.328
ENSMUSG00000010406	Mrpl52	1.39954	0.00418575	0.503373	32.5978	86.1655
ENSMUSG00000043252	Tmem64	1.39704	0.00792267	0.575134	36.9992	98.3995
ENSMUSG00000029550	Sppl3	1.39382	0.00256939	0.488774	42.9538	113.309
ENSMUSG00000009681	Bcr	1.38854	0.000981941	0.458351	68.4552	179.768
ENSMUSG00000040481	Bptf	1.38345	0.000989687	0.458351	58.5665	153.635
ENSMUSG00000020163	Uqcr11	1.38014	0.00542499	0.53914	424.464	1105.12
ENSMUSG00000024446	Rpp21	1.37908	0.00280206	0.488774	38.788	101.461
ENSMUSG00000024208	Uqcc2	1.37766	0.00275754	0.488774	109.102	283.689
ENSMUSG00000044894	Uqcrq	1.37697	0.00166242	0.488774	302.101	784.992
ENSMUSG00000078485	Plekhn1	1.35733	0.00376408	0.496903	36.6173	93.8381
ENSMUSG00000029348	Asphd2	1.3572	0.00488553	0.522846	108.101	276.906
ENSMUSG00000067288	Rps28	1.35029	0.0091164	0.580632	83.586	213.226
ENSMUSG00000025499	Hras	1.34899	0.00576247	0.540312	119.443	304.598
ENSMUSG00000059974	Ntm	1.34867	0.00290874	0.488774	139.006	354.6
ENSMUSG00000040479	Dgkz	1.34761	0.00840459	0.579024	492.704	1253.99
ENSMUSG00000026269	Rnpepl1	1.34623	0.00869334	0.580632	37.7645	96.1147
ENSMUSG00000034656	Cacna1a	1.33685	0.0056848	0.540312	37.4717	95.3194
ENSMUSG00000078794	Dact3	1.33005	0.00879522	0.580632	89.438	224.893
ENSMUSG00000031760	Mt3	1.32128	0.00624155	0.540312	413.113	1032.51
ENSMUSG00000014294	Ndufa2	1.31661	0.00696462	0.560308	322.696	804.101
ENSMUSG00000056629	Fkbp2	1.31286	0.00191611	0.488774	164.333	408.511
ENSMUSG00000026959	Grin1	1.30036	0.00704006	0.560308	167.743	413.252
ENSMUSG00000046330	Rpl37a	1.29439	0.00803507	0.575134	157.321	386.131
ENSMUSG00000024081	Cebpz	1.28859	0.00388604	0.503373	27.0579	66.683
ENSMUSG00000020219	Timm13	1.2832	0.00214119	0.488774	190.01	462.834
ENSMUSG00000038274	Fau	1.28203	0.00406613	0.503373	227.38	553.168
ENSMUSG00000027546	Atp9a	1.27857	0.00475093	0.515956	418.592	1015.76
ENSMUSG00000079435	Rpl36a	1.27704	0.0067985	0.560308	84.7145	205.8
ENSMUSG00000059534	Uqcr10	1.27615	0.00216593	0.488774	225.807	547.235
ENSMUSG00000071632	2510002D24Rik	1.2716	0.00509116	0.535236	30.6552	73.8637
ENSMUSG00000028234	Rps20	1.27156	0.00854569	0.580632	117.476	283.937
ENSMUSG00000059316	Slc27a4	1.26881	0.00943252	0.580632	138.316	333.428
ENSMUSG00000057841	Rpl32	1.257	0.00728318	0.569379	190.951	456.747
ENSMUSG00000024914	Drap1	1.24879	0.00819928	0.575904	40.0331	95.3162
ENSMUSG00000029062	Cdk11b	1.24475	0.00264582	0.488774	58.1528	138.296
ENSMUSG00000052707	Tnrc6a	1.24121	0.00228346	0.488774	30.1907	71.0872
ENSMUSG00000003444	Med29	1.23946	0.00681866	0.560308	33.2808	79.282
ENSMUSG00000045128	Rpl18a	1.23669	0.00800256	0.575134	350.651	826.585
ENSMUSG00000021606	Ndufs6	1.23395	0.00353867	0.492391	121.715	286.624
ENSMUSG00000062997	Rpl35	1.23314	0.00755241	0.575134	68.9591	162.551
ENSMUSG00000025733	Rhot2	1.23301	0.00631689	0.540312	37.2776	87.9036
ENSMUSG00000030432	Rpl28	1.22737	0.00761108	0.575134	113.091	265.2
ENSMUSG00000028333	Anp32b	1.22145	0.0079398	0.575134	49.2008	114.958
ENSMUSG00000007721	Ccdc124	1.21618	0.00873164	0.580632	236.708	550.236
ENSMUSG00000023017	Asic1	1.21456	0.00779609	0.575134	59.7151	138.912
ENSMUSG00000040867	Begain	1.21372	0.00534664	0.53914	51.0412	118.191
ENSMUSG00000001289	Pfdn5	1.21354	0.003414	0.492391	154.015	357.226
ENSMUSG00000037126	Psd	1.21326	0.00978853	0.580632	190.116	441.06
ENSMUSG00000024608	Rps14	1.21233	0.00749143	0.575134	354.748	822.341
ENSMUSG00000015944	Castor2	1.21064	0.00537305	0.53914	89.3697	207.319
ENSMUSG00000059518	Znhit1	1.20755	0.00110689	0.458351	58.2269	134.839
ENSMUSG00000037499	Nenf	1.192	0.0027594	0.488774	150.425	343.97
ENSMUSG00000025290	Rps24	1.19168	0.00697326	0.560308	201.292	460.185
ENSMUSG00000055762	Eef1d	1.18896	0.00258514	0.488774	92.5628	211.669
ENSMUSG00000024038	Ndufv3	1.18767	0.00544274	0.53914	157.545	359.178
ENSMUSG00000022191	Drosha	1.17878	0.00303166	0.489244	72.0186	163.358
ENSMUSG00000037475	Thoc2	1.17161	0.00442217	0.507653	43.8146	99.1925
ENSMUSG00000039686	Zer1	1.16982	0.00583356	0.540312	105.043	236.452
ENSMUSG00000019986	Ahi1	1.16859	0.00156344	0.488774	158.849	357.586
ENSMUSG00000032187	Smarca4	1.16828	0.00710468	0.560398	136.415	307.094
ENSMUSG00000035478	Mbd3	1.16706	0.00891598	0.580632	100.087	225.115
ENSMUSG00000029623	Pdap1	1.16656	0.00801841	0.575134	74.5991	168.09
ENSMUSG00000055839	Elob	1.16419	0.00344462	0.492391	293.575	658.427
ENSMUSG00000022791	Tnk2	1.16262	0.00316867	0.489244	83.0414	186.404
ENSMUSG00000068328	Aup1	1.1588	0.00976979	0.580632	79.3152	177.488
ENSMUSG00000038690	Atp5j2	1.15616	0.00428822	0.503373	242.077	539.814
ENSMUSG00000022961	Son	1.14416	0.00113632	0.458351	217.24	481.03
ENSMUSG00000028248	Pnisr	1.13741	0.00747927	0.575134	123.33	271.522
ENSMUSG00000028772	Zcchc17	1.11072	0.00238119	0.488774	144.864	313.284
ENSMUSG00000026918	Brd3	1.0994	0.00478174	0.516756	64.928	139.502
ENSMUSG00000027894	Slc6a17	1.09382	0.00769948	0.575134	248.253	530.446
ENSMUSG00000038828	Tmem214	1.09097	0.00938341	0.580632	85.0374	181.697
ENSMUSG00000061518	Cox5b	1.09062	0.00843394	0.579236	558.443	1189.66
ENSMUSG00000033499	Larp4b	1.07489	0.00902972	0.580632	49.932	105.476
ENSMUSG00000033938	Ndufb7	1.07221	0.00819586	0.575904	193.893	408.21
ENSMUSG00000036241	Ube2r2	1.06557	0.00556279	0.540252	54.3628	114.204
ENSMUSG00000063065	Mapk3	1.05288	0.00548063	0.53914	163.901	340.417
ENSMUSG00000002625	Akap8l	1.02948	0.00946058	0.580632	128.784	263.001
ENSMUSG00000041645	Ddx24	1.02648	0.0096281	0.580632	227.765	464.311
ENSMUSG00000073616	Cops9	1.01918	0.00907852	0.580632	219.06	444.297
downregulated in the BLA
ENSMUSG00000018830	Myh11	-7.99807	0.00440124	0.507653	14.8285	0
ENSMUSG00000028476	Reck	-7.7056	0.00138538	0.488774	12.1009	0
ENSMUSG00000041696	Rasl12	-7.55058	0.0077533	0.575134	10.851	0
ENSMUSG00000054648	Zfp869	-5.31945	0.00249159	0.488774	10.4293	0.17437
ENSMUSG00000039634	Zfp189	-5.21871	0.00484289	0.520811	10.1281	0.204451
ENSMUSG00000047804	Akap10	-4.57089	0.000424689	0.361727	12.3712	0.525303
ENSMUSG00000037957	Wdr20	-3.99356	0.000436035	0.361727	10.9696	0.583272
ENSMUSG00000027428	Rbbp9	-3.77011	1.91261e-06	0.0210826	45.7169	3.17312
ENSMUSG00000052593	Adam17	-3.71913	0.000340291	0.361727	11.5489	0.72756
ENSMUSG00000070576	Mn1	-3.63871	0.000337218	0.361727	28.6202	2.12864
ENSMUSG00000022678	Nde1	-3.42988	0.00283919	0.488774	14.8086	1.31303
ENSMUSG00000046191	Pcdhb20	-3.35136	0.00960621	0.580632	29.7839	2.88281
ENSMUSG00000026173	Plcd4	-3.18421	0.00497842	0.527664	10.8076	1.19489
ENSMUSG00000034235	Usp54	-3.17533	4.57891e-05	0.14421	28.9969	2.91024
ENSMUSG00000064289	Tank	-3.02933	0.00208724	0.488774	24.3929	2.76595
ENSMUSG00000027849	Syt6	-3.02898	0.00254851	0.488774	25.512	2.88016
ENSMUSG00000039007	Cpq	-2.99318	0.00595202	0.540312	15.1038	1.74982
ENSMUSG00000028128	F3	-2.94371	3.16994e-07	0.00698844	46.6681	5.61822
ENSMUSG00000036611	Eepd1	-2.79127	0.0031439	0.489244	21.4475	2.91636
ENSMUSG00000021250	Fos	-2.7606	0.00970588	0.580632	89.8545	13.2087
ENSMUSG00000022106	Rcbtb2	-2.73087	0.00510328	0.535236	22.7452	3.16874
ENSMUSG00000042035	Igsf3	-2.61719	0.000297431	0.361727	10.0018	1.7202
ENSMUSG00000025551	Fgf14	-2.58385	7.19199e-05	0.15812	31.988	5.27826
ENSMUSG00000041577	Prelp	-2.56227	0.00593448	0.540312	16.953	2.61554
ENSMUSG00000022668	Gtpbp8	-2.51192	0.0049669	0.527664	33.1489	5.71505
ENSMUSG00000018001	Cyth3	-2.46914	0.00979747	0.580632	22.5403	3.87845
ENSMUSG00000046182	Gsg1l	-2.42261	0.00444421	0.507653	12.6489	2.09244
ENSMUSG00000040710	St8sia4	-2.42123	0.00405596	0.503373	11.3322	1.98042
ENSMUSG00000040044	Orc3	-2.35051	0.00290508	0.488774	31.0759	5.85888
ENSMUSG00000032252	Glce	-2.32405	0.000215449	0.316653	14.8424	2.76422
ENSMUSG00000020639	Pfn4	-2.20727	0.00971224	0.580632	11.6579	2.33309
ENSMUSG00000016664	Pacsin2	-2.1837	7.88951e-05	0.15812	32.4997	6.84932
ENSMUSG00000025025	Mxi1	-2.14289	0.00075243	0.458351	41.749	9.05377
ENSMUSG00000022223	Sdr39u1	-2.11751	0.000413474	0.361727	39.4459	8.85197
ENSMUSG00000027962	Vcam1	-2.07883	0.00344081	0.492391	25.0017	5.92389
ENSMUSG00000024759	Atl3	-2.06466	0.00679762	0.560308	15.5518	3.67054
ENSMUSG00000039887	Alg14	-2.01851	0.00407235	0.503373	26.3158	6.34844
ENSMUSG00000027774	Gfm1	-2.01746	0.00120137	0.458351	58.5615	14.1293
ENSMUSG00000022195	6030458C11Rik	-1.99597	0.00921311	0.580632	41.1016	10.2719
ENSMUSG00000018334	Ksr1	-1.9832	0.0030288	0.489244	25.9798	6.13914
ENSMUSG00000058006	Mdn1	-1.89308	0.00255157	0.488774	29.7825	7.67278
ENSMUSG00000020538	Srebf1	-1.86405	0.0040173	0.503373	33.361	8.75515
ENSMUSG00000028409	Smu1	-1.8574	0.00921533	0.580632	86.6762	23.4763
ENSMUSG00000025607	Copg2	-1.85725	0.00399904	0.503373	50.2109	13.7314
ENSMUSG00000042705	Commd10	-1.82458	0.00577782	0.540312	28.8093	7.77694
ENSMUSG00000010392	Gosr1	-1.81088	0.00420549	0.503373	31.0748	8.62136
ENSMUSG00000021065	Fut8	-1.78409	0.00382978	0.500183	73.6902	20.986
ENSMUSG00000030103	Bhlhe40	-1.7795	0.00213913	0.488774	37.3978	11.1991
ENSMUSG00000051855	Mest	-1.7768	0.00412772	0.503373	80.3697	23.8147
ENSMUSG00000057236	Rbbp4	-1.77655	0.00580968	0.540312	69.5856	20.1055
ENSMUSG00000020263	Appl2	-1.76563	0.000768515	0.458351	42.2102	12.5679
ENSMUSG00000032788	Pdxk	-1.76448	0.00364184	0.492391	55.1027	15.8128
ENSMUSG00000050565	Tor1aip2	-1.74077	0.00519552	0.535236	48.8056	14.3198
ENSMUSG00000027752	Exosc8	-1.73853	0.00280395	0.488774	22.2113	6.62137
ENSMUSG00000025006	Sorbs1	-1.732	0.00361058	0.492391	34.5313	10.1388
ENSMUSG00000036699	Zcchc12	-1.70824	0.000480158	0.361727	81.1798	24.2132
ENSMUSG00000031575	Ash2l	-1.70755	0.000782897	0.458351	58.5346	17.3782
ENSMUSG00000018415	Gid4	-1.68094	0.00470298	0.515956	49.8757	15.8083
ENSMUSG00000074102	Rbm15b	-1.67893	0.00581132	0.540312	46.0275	14.3073
ENSMUSG00000055430	Nap1l5	-1.65757	1.82887e-05	0.0806383	403.343	128.062
ENSMUSG00000037070	Rbmxl1	-1.65057	0.00916651	0.580632	58.0214	18.3278
ENSMUSG00000021666	Gfm2	-1.63447	0.0075419	0.575134	32.3813	10.2614
ENSMUSG00000049536	Tceal1	-1.62661	0.00280534	0.488774	63.1714	19.9498
ENSMUSG00000030291	Med21	-1.61897	0.000178456	0.302634	76.0834	24.651
ENSMUSG00000026787	Gad2	-1.61022	3.65739e-05	0.134385	126.08	40.9841
ENSMUSG00000040183	Ankrd6	-1.59556	0.00340377	0.492391	22.6077	7.43525
ENSMUSG00000026766	Mmadhc	-1.59228	0.00640611	0.545286	60.7222	19.7497
ENSMUSG00000024425	Ndfip1	-1.53765	0.00517293	0.535236	714.564	245.754
ENSMUSG00000032172	Olfm2	-1.53107	0.00631083	0.540312	64.9506	22.0628
ENSMUSG00000058454	Dhcr7	-1.52549	0.00472985	0.515956	51.3113	17.6927
ENSMUSG00000001260	Gabrg1	-1.52461	0.00733604	0.571485	31.712	10.6637
ENSMUSG00000020644	Id2	-1.51155	0.00929423	0.580632	181.634	63.4622
ENSMUSG00000028249	Sdcbp	-1.5001	0.00249919	0.488774	439.999	155.186
ENSMUSG00000038984	Tspyl5	-1.49651	0.00287577	0.488774	73.9105	25.6264
ENSMUSG00000020250	Txnrd1	-1.46692	0.00327152	0.492391	55.0424	19.8479
ENSMUSG00000027963	Extl2	-1.44003	0.00215828	0.488774	109.032	40.1008
ENSMUSG00000046844	Vat1l	-1.43571	0.00316675	0.489244	30.2594	10.74
ENSMUSG00000060675	Plaat3	-1.40042	0.00622924	0.540312	31.7607	12.4747
ENSMUSG00000029772	Ahcyl2	-1.39749	0.00135055	0.488774	72.3866	27.3228
ENSMUSG00000029463	Fam216a	-1.39596	0.00810331	0.575904	88.9307	33.595
ENSMUSG00000039601	Rcan2	-1.38511	0.00147213	0.488774	74.4463	28.7424
ENSMUSG00000060935	Tmem263	-1.37266	0.00436062	0.507653	67.7306	25.7277
ENSMUSG00000003992	Ssbp2	-1.36772	0.00347119	0.492391	120.452	46.345
ENSMUSG00000029017	Pmpcb	-1.36561	0.007749	0.575134	48.718	18.6521
ENSMUSG00000048429	Timm29	-1.35706	0.00693738	0.560308	119.848	46.3314
ENSMUSG00000045411	2410002F23Rik	-1.34663	0.00214126	0.488774	94.1834	36.9033
ENSMUSG00000075232	Amd1	-1.34506	0.00664926	0.557375	128.831	50.6272
ENSMUSG00000020738	Sumo2	-1.34061	0.000198925	0.313249	262.827	103.4
ENSMUSG00000049612	Omg	-1.33843	0.00709151	0.560398	223.727	88.1371
ENSMUSG00000027589	Pcmtd2	-1.33341	0.00965977	0.580632	52.2057	20.3335
ENSMUSG00000021868	Ppif	-1.31776	0.00998552	0.58354	44.9744	17.9534
ENSMUSG00000023913	Pla2g7	-1.29904	0.00361227	0.492391	127.829	51.8156
ENSMUSG00000005982	Naa60	-1.27102	0.00661915	0.556968	95.3997	39.7283
ENSMUSG00000026576	Atp1b1	-1.26258	0.00518123	0.535236	2379.66	991.533
ENSMUSG00000020650	Bcap29	-1.25747	0.00931411	0.580632	102.022	42.0627
ENSMUSG00000027273	Snap25	-1.25244	0.00199036	0.488774	5565.86	2335.7
ENSMUSG00000021477	Ctsl	-1.25212	0.00187338	0.488774	170.211	71.4709
ENSMUSG00000026235	Epha4	-1.25067	0.00837891	0.579024	81.1361	33.8089
ENSMUSG00000004936	Map2k1	-1.24155	0.00277733	0.488774	625.335	264.057
ENSMUSG00000035086	Becn1	-1.23289	0.00626392	0.540312	167.724	70.7695
ENSMUSG00000031703	Itfg1	-1.23232	0.00792367	0.575134	350.769	149.109
ENSMUSG00000000827	Tpd52l2	-1.22688	0.00462422	0.515956	90.7048	38.6919
ENSMUSG00000028149	Rap1gds1	-1.2151	0.00941113	0.580632	277.055	119.102
ENSMUSG00000034024	Cct2	-1.18131	0.00157336	0.488774	183.32	80.3401
ENSMUSG00000036564	Ndrg4	-1.18125	0.00429258	0.503373	2863.99	1262.48
ENSMUSG00000032898	Fbxo21	-1.17397	0.00632317	0.540312	139.042	61.1234
ENSMUSG00000024121	Atp6v0c	-1.17176	0.00177304	0.488774	458.142	203.141
ENSMUSG00000038530	Rgs4	-1.1641	0.00220365	0.488774	545.163	242.757
ENSMUSG00000011752	Pgam1	-1.16242	0.00317864	0.489244	822.468	367.076
ENSMUSG00000016179	Camk1g	-1.14875	0.00551557	0.53914	69.9332	31.1886
ENSMUSG00000019796	Lrp11	-1.14573	0.00169194	0.488774	370.587	166.742
ENSMUSG00000040907	Atp1a3	-1.13548	0.00197148	0.488774	3801.13	1729.87
ENSMUSG00000030310	Slc6a1	-1.12582	0.00529619	0.53914	260.684	119.496
ENSMUSG00000022607	Ptk2	-1.12488	0.00962745	0.580632	76.7425	34.8107
ENSMUSG00000031311	Nono	-1.10199	0.00223278	0.488774	130.165	59.989
ENSMUSG00000022285	Ywhaz	-1.09704	0.00427496	0.503373	2593.99	1212.18
ENSMUSG00000031556	Tm2d2	-1.07101	0.00967769	0.580632	193.094	91.2347
ENSMUSG00000019923	Zwint	-1.06106	0.00261648	0.488774	3078.01	1474.73
ENSMUSG00000038967	Pdk2	-1.05267	0.00605087	0.540312	256.5	123.324
ENSMUSG00000015733	Capza2	-1.04723	0.00817095	0.575904	433.79	209.452
ENSMUSG00000029998	Pcyox1	-1.04416	0.0095762	0.580632	155.229	75.3077
ENSMUSG00000033161	Atp1a1	-1.02999	0.00846329	0.579446	461.232	225.849
ENSMUSG00000070880	Gad1	-1.00064	0.0046894	0.515956	263.903	131.634
upregulated in the CeL
ENSMUSG00000028073	Pear1	4.10215	2.95582e-05	0.130328	0.708375	15.006
ENSMUSG00000026830	Ermn	3.85614	1.69079e-05	0.093188	0.569777	10.4242
ENSMUSG00000050121	Opalin	3.59542	0.000300217	0.250384	2.14629	27.5421
ENSMUSG00000030218	Mgp	3.01541	0.00168999	0.37853	1.51189	13.8678
ENSMUSG00000029819	Npy	2.95881	0.00310269	0.463042	3.96991	30.186
ENSMUSG00000026841	Fibcd1	2.85939	0.00729599	0.550754	1.96358	14.9686
ENSMUSG00000004891	Nes	2.51025	0.00409772	0.493562	2.15722	13.3409
ENSMUSG00000032854	Ugt8a	2.49206	0.00516475	0.51636	2.54444	15.1385
ENSMUSG00000027375	Mal	2.21734	0.00359975	0.484621	14.3197	64.6326
ENSMUSG00000026519	Tmem63a	2.15191	0.00617974	0.532181	4.06481	16.8239
ENSMUSG00000037868	Egr2	2.10291	0.00657604	0.545896	3.83264	16.8088
ENSMUSG00000026255	Efhd1	2.00996	0.00125997	0.369128	3.09404	13.9293
ENSMUSG00000026796	Niban2	1.91441	0.000434399	0.25202	5.73855	23.4652
ENSMUSG00000017713	Tha1	1.87025	0.00490956	0.51636	3.67568	14.0833
ENSMUSG00000035413	Tmem98	1.81858	0.0028445	0.462802	4.98253	18.6981
ENSMUSG00000056394	Lig1	1.71436	0.00331598	0.464367	3.90373	13.5892
ENSMUSG00000035547	Capn5	1.67031	0.000320484	0.250384	8.92219	29.679
ENSMUSG00000023336	Wfdc1	1.65587	0.00552786	0.51636	3.73728	12.1998
ENSMUSG00000025608	Podxl	1.53861	0.00538573	0.51636	6.63648	19.3865
ENSMUSG00000055945	Prr18	1.5329	0.00169853	0.37853	8.25163	24.7503
ENSMUSG00000078640	Gm11627	1.50521	0.00630738	0.532769	4.60465	13.7777
ENSMUSG00000031425	Plp1	1.48585	0.00712127	0.550754	187.804	524.418
ENSMUSG00000031714	Gab1	1.39952	0.00711931	0.550754	8.13154	21.6875
ENSMUSG00000064284	Cdpf1	1.33302	0.000290566	0.250384	14.0564	36.6887
ENSMUSG00000027935	Rab13	1.30119	0.00218626	0.404574	10.7669	26.8745
ENSMUSG00000062866	Phactr2	1.29242	0.00688788	0.550049	10.3995	26.2971
ENSMUSG00000071719	Nalf2	1.26482	0.00545082	0.51636	10.8931	25.7857
ENSMUSG00000001025	S100a6	1.25612	0.00159201	0.37853	16.9524	40.6472
ENSMUSG00000037949	Ano10	1.20691	0.00262582	0.445298	12.3108	27.4411
ENSMUSG00000090213	Peds1	1.07458	0.00108459	0.343056	23.1107	49.2495
ENSMUSG00000093661	Eif4e3	1.07297	0.0073703	0.550754	8.37813	18.0645
ENSMUSG00000048537	Phldb1	1.07047	0.00908373	0.560624	9.64873	20.8926
ENSMUSG00000000282	Mnt	1.04673	0.00910385	0.560624	13.0967	27.3225
ENSMUSG00000033595	Lgi3	1.01448	0.00565912	0.517681	27.4036	54.1959
downregulated in the CeL
ENSMUSG00000067545	Olfr1419	-8.66541	0.000152022	0.223432	23.7924	0
ENSMUSG00000040728	Esrp1	-8.04142	0.000656651	0.281307	15.4575	0
ENSMUSG00000008590	Htr3b	-7.90267	0.00190951	0.389788	14.0201	0
ENSMUSG00000073951	Olfr598	-7.87108	0.00602357	0.531374	13.6815	0
ENSMUSG00000022286	Grhl2	-7.72543	0.000277978	0.250384	12.4843	0
ENSMUSG00000073973	Olfr552	-7.70239	0.00220216	0.404574	12.2156	0
ENSMUSG00000015957	Wnt11	-7.67668	0.00149792	0.37853	12.0156	0
ENSMUSG00000050198	Olfr768	-7.42048	0.00980081	0.565625	10.0168	0
ENSMUSG00000027322	Siglec1	-7.37044	0.000578386	0.2713	31.4991	0.126329
ENSMUSG00000114865	Gm29776	-6.37058	0.000369235	0.250384	12.4015	0.124051
ENSMUSG00000036123	Slc9a3	-5.21822	0.00778673	0.552952	24.187	0.561896
ENSMUSG00000031766	Slc12a3	-4.79945	0.00328943	0.464367	16.9523	0.55459
ENSMUSG00000024013	Fgd2	-3.78996	0.000492018	0.264562	16.4753	1.05355
ENSMUSG00000025572	Tmc6	-3.75333	0.000614403	0.274741	29.4756	2.0325
ENSMUSG00000063428	Ddo	-3.73332	1.97764e-06	0.0279498	10.6803	0.713329
ENSMUSG00000024534	Sncaip	-3.406	0.00315626	0.463042	19.0522	1.69284
ENSMUSG00000004098	Col5a3	-3.31363	0.00546961	0.51636	12.0519	1.0717
ENSMUSG00000051747	Ttn	-3.28057	0.00148529	0.37853	44.6015	4.40736
ENSMUSG00000079494	Nat8f5	-3.24026	0.00164045	0.37853	11.8191	1.147
ENSMUSG00000031659	Adcy7	-2.76318	0.00308214	0.463042	11.5628	1.52129
ENSMUSG00000026452	Syt2	-2.76267	0.00250776	0.445298	10.6773	1.52457
ENSMUSG00000057729	Prtn3	-2.70699	0.00190478	0.389788	18.9884	2.86773
ENSMUSG00000004328	Hif3a	-2.65693	0.00621315	0.532769	10.5843	1.53095
ENSMUSG00000039958	Etfbkmt	-2.57211	0.00845645	0.552952	12.6068	1.94811
ENSMUSG00000016624	Phf21b	-2.36982	0.00373958	0.490731	14.9146	2.709
ENSMUSG00000034109	Golim4	-2.20607	0.000411936	0.251121	11.033	2.28066
ENSMUSG00000026047	Poglut2	-2.15759	0.00511539	0.51636	14.3866	3.2798
ENSMUSG00000059991	Nptx2	-2.10402	0.000174203	0.24003	14.2602	3.29628
ENSMUSG00000024622	Hmgxb3	-1.91526	0.00510616	0.51636	30.8626	7.89743
ENSMUSG00000067150	Xpo5	-1.79846	0.000270442	0.250384	44.003	12.2736
ENSMUSG00000028453	Fancg	-1.77879	0.00548472	0.51636	15.3599	4.39233
ENSMUSG00000021699	Pde4d	-1.76419	0.000361324	0.250384	22.1949	6.46142
ENSMUSG00000030889	Vwa3a	-1.71356	0.00698121	0.550754	24.8406	7.53353
ENSMUSG00000003070	Efna2	-1.71213	0.000846331	0.287049	20.8936	6.00088
ENSMUSG00000041598	Cdc42ep4	-1.689	0.00533729	0.51636	32.8517	10.0792
ENSMUSG00000042408	Zmym6	-1.67554	0.00305614	0.463042	25.1361	7.70967
ENSMUSG00000019803	Nr2e1	-1.66899	0.00856074	0.552952	18.7788	5.73164
ENSMUSG00000033323	Ctdp1	-1.66257	0.00259135	0.445298	18.9262	5.97707
ENSMUSG00000025436	Atp23	-1.6467	0.00413224	0.493562	14.366	4.45081
ENSMUSG00000042246	Tmc7	-1.62849	0.00634086	0.533552	22.8821	6.95157
ENSMUSG00000062526	Mppe1	-1.59963	0.00712098	0.550754	15.8581	5.10435
ENSMUSG00000043153	Crppa	-1.56706	0.00936709	0.563482	19.0584	6.34746
ENSMUSG00000006498	Ptbp1	-1.55845	0.00550561	0.51636	23.2555	7.6584
ENSMUSG00000050271	Prag1	-1.53445	0.00532282	0.51636	22.5838	7.48889
ENSMUSG00000045174	Amer3	-1.51488	0.000750972	0.281307	34.5641	11.753
ENSMUSG00000047153	Khnyn	-1.51187	0.00848399	0.552952	16.1574	5.64302
ENSMUSG00000020309	Chac2	-1.4921	0.00332804	0.464367	20.3067	7.15528
ENSMUSG00000079509	Zfx	-1.48906	0.00922821	0.562122	17.5694	6.33025
ENSMUSG00000022885	St6gal1	-1.46064	0.00852004	0.552952	27.6544	9.76605
ENSMUSG00000027167	Elp4	-1.45985	0.00840357	0.552952	27.8176	9.60537
ENSMUSG00000020876	Snx11	-1.44591	0.00609279	0.532082	39.4582	14.0935
ENSMUSG00000036377	Cracd	-1.39187	0.00364906	0.484621	22.6693	8.39141
ENSMUSG00000024104	Washc2	-1.37582	0.00335413	0.465064	46.4302	17.5463
ENSMUSG00000049489	Ccnq	-1.36524	0.00048392	0.264562	42.5045	16.1139
ENSMUSG00000019948	Actr6	-1.36233	0.00102423	0.337018	19.7313	7.63851
ENSMUSG00000022974	Paxbp1	-1.35442	0.00746044	0.550754	35.5524	13.6317
ENSMUSG00000038299	Wdr36	-1.33469	0.00077533	0.284038	28.3229	11.1732
ENSMUSG00000054723	Vmac	-1.31495	0.00480257	0.51636	36.1552	14.0888
ENSMUSG00000041688	Amot	-1.31391	0.00707775	0.550754	17.8098	7.13382
ENSMUSG00000036833	Pnpla7	-1.31321	0.00488793	0.51636	39.5887	15.523
ENSMUSG00000059040	Eno1b	-1.30386	0.00612515	0.532082	11.3622	4.69066
ENSMUSG00000020691	Mettl2	-1.30228	0.00257946	0.445298	39.7306	15.6922
ENSMUSG00000030301	Ccdc91	-1.29923	0.000818452	0.286406	50.7257	19.9492
ENSMUSG00000038736	Nudcd1	-1.28297	0.00814957	0.552952	22.0834	8.87626
ENSMUSG00000024410	Rmc1	-1.26567	0.00350286	0.479653	38.6172	15.702
ENSMUSG00000013646	Sh3bp5l	-1.25977	0.000563418	0.270024	52.8232	21.8474
ENSMUSG00000021260	Hhipl1	-1.25409	0.00833119	0.552952	37.3819	15.3068
ENSMUSG00000017858	Ift52	-1.22226	0.00430405	0.504719	43.6498	18.5258
ENSMUSG00000024812	Tjp2	-1.22079	0.00604985	0.531374	30.8312	12.7797
ENSMUSG00000021715	Cwc27	-1.2006	0.00822316	0.552952	22.3562	9.54619
ENSMUSG00000032763	Ilvbl	-1.16913	0.0017495	0.37853	41.0073	18.5444
ENSMUSG00000028128	F3	-1.12739	0.000136932	0.223432	80.4844	36.9643
ENSMUSG00000046532	Ar	-1.12654	0.00306148	0.463042	27.2392	12.3908
ENSMUSG00000034042	Gpbp1l1	-1.11717	0.00717632	0.550754	16.8007	7.35823
ENSMUSG00000028273	Pdlim5	-1.1003	0.00525489	0.51636	45.5444	21.5354
ENSMUSG00000022992	Kansl2	-1.06533	0.00402802	0.493342	49.6385	23.4946
ENSMUSG00000039826	Trub2	-1.03592	0.00557814	0.51636	58.0844	27.6774
ENSMUSG00000037339	Fam53a	-1.02912	0.00151908	0.37853	66.9054	32.2345
ENSMUSG00000028233	Tgs1	-1.02112	0.000669793	0.281307	58.9044	29.0898
ENSMUSG00000019920	Lims1	-1.00679	0.00947603	0.563482	30.5726	14.7827
upregulated in the CeM
ENSMUSG00000044014	Npy5r	7.63232	0.000491884	0.333645	0	11.495
ENSMUSG00000045259	Klhdc9	7.58621	1.99631e-06	0.0110026	0	11.1228
ENSMUSG00000045498	Pcdhb3	7.45265	0.000622569	0.346367	0	10.1405
ENSMUSG00000021680	Crhbp	6.23264	3.12028e-05	0.0573248	0.279017	19.8294
ENSMUSG00000090698	Apold1	5.70926	0.00107804	0.440118	0.194821	12.9906
ENSMUSG00000004366	Sst	4.8381	1.00155e-05	0.0251355	21.4349	608.108
ENSMUSG00000021592	Arsk	4.75788	2.6133e-05	0.0523753	0.837052	19.157
ENSMUSG00000027400	Pdyn	3.90198	1.02613e-05	0.0251355	2.06536	28.4786
ENSMUSG00000038069	Cdkn2aip	3.8779	0.000659867	0.346367	1.19195	19.7218
ENSMUSG00000026655	Fam107b	3.86884	0.000211556	0.211998	1.09789	15.2282
ENSMUSG00000042604	Kcna4	3.55325	0.00152278	0.52084	1.21013	15.0488
ENSMUSG00000046791	Riox1	3.46357	0.00173697	0.539342	1.33732	14.352
ENSMUSG00000027849	Syt6	3.24037	0.00127233	0.459833	4.62112	41.5708
ENSMUSG00000045573	Penk	3.20417	9.07385e-06	0.0251355	159.086	1469.8
ENSMUSG00000052087	Rgs14	3.08674	0.00015511	0.180076	2.23214	15.8819
ENSMUSG00000058761	Rnf169	2.84055	4.20623e-07	0.00463652	4.70203	31.9116
ENSMUSG00000023034	Nr4a1	2.51588	0.00366598	0.748334	5.6	32.4973
ENSMUSG00000040620	Dhx33	2.33915	0.00370424	0.749207	4.26939	21.1313
ENSMUSG00000020075	Ddx21	2.30324	0.00954269	0.872416	3.21449	15.488
ENSMUSG00000021647	Cartpt	2.26125	0.00434254	0.810067	9.57237	45.946
ENSMUSG00000071253	Slc25a16	2.14302	0.00967951	0.872416	7.28565	31.6888
ENSMUSG00000031971	Ccsap	2.12104	0.00401298	0.788532	3.34305	16.171
ENSMUSG00000051726	Kcnf1	2.10632	0.000247631	0.237359	8.70678	40.3433
ENSMUSG00000006456	Rbm14	2.07521	0.00846697	0.872416	4.19505	18.0328
ENSMUSG00000025810	Nrp1	1.91804	0.00434196	0.810067	7.56801	28.8763
ENSMUSG00000051703	Tmem198	1.8741	0.000369343	0.325701	12.2686	44.3615
ENSMUSG00000037428	Vgf	1.84153	0.00113401	0.442013	22.876	82.1704
ENSMUSG00000022895	Ets2	1.81333	1.32331e-05	0.0291737	14.1074	49.3891
ENSMUSG00000042742	Bmt2	1.72964	0.00849008	0.872416	11.3686	37.7844
ENSMUSG00000027088	Phospho2	1.70119	0.00925278	0.872416	12.356	40.5354
ENSMUSG00000072437	Nanos1	1.67395	0.0026072	0.70961	19.8909	62.2498
ENSMUSG00000051855	Mest	1.65154	0.00897272	0.872416	8.27762	27.1706
ENSMUSG00000040234	Tm7sf3	1.62016	0.00145117	0.507817	25.6474	78.9009
ENSMUSG00000036295	Lrrn3	1.59294	0.00889992	0.872416	9.70918	30.3301
ENSMUSG00000025986	Slc39a10	1.5908	0.00363822	0.748334	22.2299	68.2019
ENSMUSG00000045994	B3gat1	1.57036	0.0058312	0.872416	14.6062	42.7394
ENSMUSG00000024889	Rce1	1.56126	0.00486409	0.864788	10.6535	31.6269
ENSMUSG00000018167	Stard3	1.54573	0.00533888	0.872416	16.1877	45.735
ENSMUSG00000002799	Jag2	1.50742	0.00978449	0.872416	16.318	46.9584
ENSMUSG00000025404	R3hdm2	1.47946	0.00202529	0.587494	21.5548	59.9668
ENSMUSG00000024176	Sox8	1.45276	0.00830777	0.872416	7.23774	19.8772
ENSMUSG00000044667	Plppr4	1.34628	0.000300241	0.275796	28.5748	72.8203
ENSMUSG00000078235	Fam43b	1.32953	0.00904067	0.872416	16.1646	41.1158
ENSMUSG00000030854	Ptpn5	1.22183	0.000420777	0.333645	79.6212	185.898
ENSMUSG00000020257	Wdr82	1.18452	0.00438256	0.810067	56.7517	129.043
ENSMUSG00000004961	Syt5	1.17568	0.000638973	0.346367	104.107	236.853
ENSMUSG00000058624	Gda	1.15425	0.00168213	0.537451	20.31	45.7747
ENSMUSG00000043460	Elfn2	1.15172	0.00926608	0.872416	22.8876	50.733
ENSMUSG00000035851	Ythdc1	1.12205	0.00330371	0.748334	29.4135	64.0655
ENSMUSG00000028351	Brinp1	1.11171	0.00404173	0.788532	49.7711	107.141
ENSMUSG00000021071	Trim9	1.11136	0.00491442	0.866747	64.428	139.195
ENSMUSG00000040563	Plppr2	1.05471	0.000469498	0.333645	58.5035	122.142
ENSMUSG00000039100	Marchf6	1.03586	0.00318936	0.748334	95.0702	195.291
ENSMUSG00000025373	Rnf41	1.03182	0.0050662	0.872416	77.324	158.875
downregulated in the CeM
ENSMUSG00000004668	Abca13	-8.80864	0.00354816	0.748334	26.076	0
ENSMUSG00000084989	Crocc2	-8.56418	0.00998016	0.872416	22.0144	0
ENSMUSG00000032122	Slc37a2	-8.50847	0.000180079	0.189049	21.1704	0
ENSMUSG00000043760	Pkhd1	-8.49733	0.00334685	0.748334	21.0173	0
ENSMUSG00000032128	Robo3	-8.30196	0.00933401	0.872416	18.323	0
ENSMUSG00000054003	Tdrd9	-8.06139	0.00552288	0.872416	15.5407	0
ENSMUSG00000024670	Cd6	-7.88066	0.005685	0.872416	13.6737	0
ENSMUSG00000021223	Papln	-7.80165	1.1823e-06	0.0086883	13.089	0
ENSMUSG00000055994	Nod2	-7.76843	0.00329392	0.748334	12.6435	0
ENSMUSG00000029204	Rhoh	-7.74333	0.00878489	0.872416	12.4468	0
ENSMUSG00000035258	Abi3bp	-7.65515	0.00105699	0.439668	11.7202	0
ENSMUSG00000037139	Myom3	-7.60379	0.00100267	0.433427	11.3356	0
ENSMUSG00000037731	Themis2	-7.55419	0.00528452	0.872416	10.8998	0
ENSMUSG00000027070	Lrp2	-7.50877	0.008311	0.872416	10.6027	0
ENSMUSG00000054580	Pla2r1	-7.47139	0.0099203	0.872416	10.2806	0
ENSMUSG00000021575	Ahrr	-7.4564	0.00849376	0.872416	10.2032	0
ENSMUSG00000038060	Dlec1	-7.45318	0.00240107	0.670052	10.167	0
ENSMUSG00000051747	Ttn	-7.04019	0.000919048	0.415985	56.8833	0.370353
ENSMUSG00000042029	Ncapg2	-6.71275	0.00110469	0.442013	15.9717	0.0920503
ENSMUSG00000028125	Abca4	-6.53681	0.00886307	0.872416	14.1045	0.0925882
ENSMUSG00000095547	Gm10719	-6.17612	0.00955483	0.872416	18.7751	0.205566
ENSMUSG00000079173	Zan	-5.69717	0.000924578	0.415985	33.6587	0.595771
ENSMUSG00000075015	Gm10801	-5.63582	0.000175351	0.189049	896.712	17.9808
ENSMUSG00000091028	Gm10722	-5.44374	0.000560184	0.333645	180.782	4.09742
ENSMUSG00000023994	Nfya	-5.35949	0.000822712	0.403056	17.8209	0.368739
ENSMUSG00000075014	Gm10800	-5.22579	0.000568653	0.333645	6321.92	168.884
ENSMUSG00000095280	Gm21738	-5.0233	0.000453172	0.333645	982.074	30.1416
ENSMUSG00000022262	Dnah5	-4.66095	0.000452788	0.333645	20.5564	0.740705
ENSMUSG00000028763	Hspg2	-4.64453	0.00614387	0.872416	20.1206	0.738554
ENSMUSG00000096385	Gm11168	-4.59261	0.00430302	0.810067	30.3039	1.20281
ENSMUSG00000038119	Cdon	-4.50875	0.00172625	0.539342	11.9666	0.462941
ENSMUSG00000020251	Glt8d2	-4.47276	0.00452795	0.811571	19.83	0.828991
ENSMUSG00000075569	Pms2	-4.27326	0.00277059	0.727147	12.3148	0.575919
ENSMUSG00000038764	Ptpn3	-4.26772	0.00155926	0.52084	17.1811	0.832218
ENSMUSG00000042567	Nek10	-4.14342	0.00444731	0.810293	11.7304	0.616698
ENSMUSG00000005237	Dnah2	-4.12906	0.00681364	0.872416	14.1836	0.747673
ENSMUSG00000071669	Snx29	-4.08799	0.00319179	0.748334	45.31	2.59729
ENSMUSG00000032420	Nt5e	-3.94298	0.00353926	0.748334	13.7083	0.832218
ENSMUSG00000016356	Col20a1	-3.6584	0.00790618	0.872416	10.3236	0.740705
ENSMUSG00000000275	Trim25	-3.5777	0.00415432	0.803387	17.6724	1.43896
ENSMUSG00000025885	Myo5b	-3.36158	0.000549913	0.333645	17.2445	1.574
ENSMUSG00000021257	Angel1	-3.05948	0.0093183	0.872416	33.2099	3.91122
ENSMUSG00000060862	Zbtb40	-2.95188	0.00584059	0.872416	27.5007	3.46759
ENSMUSG00000030592	Ryr1	-2.92924	0.00167178	0.537451	14.9397	1.85176
ENSMUSG00000028312	Smc2	-2.84228	0.00967407	0.872416	10.2639	1.37779
ENSMUSG00000022443	Myh9	-2.60257	0.000554617	0.333645	32.0191	5.15427
ENSMUSG00000045659	Plekha7	-2.55929	0.000897696	0.415985	39.163	6.55197
ENSMUSG00000025036	Sfxn2	-2.47775	0.00678211	0.872416	25.1179	4.4646
ENSMUSG00000035711	Dok3	-2.39644	0.00380337	0.762265	23.5434	4.37844
ENSMUSG00000002227	Mov10	-2.30696	0.00388083	0.770781	14.0616	2.77681
ENSMUSG00000036218	Pdzrn4	-2.05583	0.00115541	0.442013	30.2163	7.20461
ENSMUSG00000033991	Ttc37	-2.02364	0.00609401	0.872416	43.796	10.6408
ENSMUSG00000035202	Lars2	-2.01122	0.00912672	0.872416	115.186	28.5261
ENSMUSG00000034858	Fam214a	-1.95433	0.00516142	0.872416	40.1048	10.2845
ENSMUSG00000040957	Cables1	-1.83722	0.00299585	0.748334	61.4756	17.1387
ENSMUSG00000034007	Scaper	-1.72689	0.00155361	0.52084	44.4781	13.4209
ENSMUSG00000020255	Nopchap1	-1.71968	0.00703797	0.872416	96.5097	29.0719
ENSMUSG00000005148	Klf5	-1.61753	0.00617276	0.872416	17.135	5.72078
ENSMUSG00000038518	Jarid2	-1.39963	0.00891187	0.872416	36.044	13.5451
ENSMUSG00000029389	Ddx55	-1.35896	0.00966234	0.872416	49.1882	19.2673
ENSMUSG00000021495	Fam193b	-1.30879	0.00792804	0.872416	117.711	47.447
ENSMUSG00000023473	Celsr3	-1.30805	0.00208319	0.596443	84.7304	34.0485
ENSMUSG00000023170	Gps2	-1.2853	0.00550066	0.872416	43.8134	17.9049
ENSMUSG00000061751	Kalrn	-1.17288	0.00608023	0.872416	54.9906	24.1572
ENSMUSG00000018340	Anxa6	-1.01701	0.00811803	0.872416	129.41	64.1045
upregulated in the BNSTov
ENSMUSG00000037727	Avp	9.06445	2.89992e-06	0.0106553	0.064516	67.6908
ENSMUSG00000024907	Gal	5.47352	0.00137225	0.605053	2.07391	95.2781
ENSMUSG00000015484	Fam163a	3.1767	0.00407496	0.954098	1.09799	10.9534
ENSMUSG00000037868	Egr2	3.01701	0.00168772	0.676082	5.95851	48.1728
ENSMUSG00000040139	9430038I01Rik	1.95234	0.00958571	1	4.21158	16.5566
ENSMUSG00000023034	Nr4a1	1.91426	0.000999328	0.537346	23.959	90.6197
ENSMUSG00000037395	Rcor3	1.8105	0.00477271	1	3.93042	14.1129
ENSMUSG00000073792	Alg6	1.73475	0.00912125	1	4.33069	14.8104
ENSMUSG00000024427	Spry4	1.72281	0.00125508	0.596723	15.2341	50.6727
ENSMUSG00000071341	Egr4	1.65932	0.00620836	1	30.9726	97.9378
ENSMUSG00000021592	Arsk	1.63566	0.00895461	1	8.83231	27.826
ENSMUSG00000029167	Ppargc1a	1.36777	0.000782445	0.46621	17.2049	44.5919
ENSMUSG00000052837	Junb	1.25657	0.00298456	0.834947	121.217	289.746
ENSMUSG00000028876	Epha10	1.15776	0.00362825	0.890499	21.3718	47.6093
ENSMUSG00000074637	Sox2	1.13639	0.00129922	0.596723	39.6585	86.9072
ENSMUSG00000042608	Stk40	1.13326	0.00926085	1	39.1617	85.8008
ENSMUSG00000067365	Tmem128	1.052	0.00221652	0.769338	33.1721	68.7905
downregulated in the BNSTov
ENSMUSG00000050121	Opalin	-6.95199	2.345e-06	0.0103396	16.1987	0.0899922
ENSMUSG00000036634	Mag	-6.57828	9.39367e-06	0.0295847	39.4357	0.371725
ENSMUSG00000021478	Drd1	-5.97764	0.000245252	0.283108	39.1109	0.598762
ENSMUSG00000035783	Acta2	-5.22518	0.00591769	1	37.3794	0.964047
ENSMUSG00000050473	Slc35d3	-5.06173	0.000459649	0.389747	12.0918	0.294045
ENSMUSG00000027524	Edn3	-4.27593	0.00313055	0.834947	10.4738	0.47208
ENSMUSG00000035486	Plk5	-4.24063	0.00034369	0.322194	11.3625	0.5609
ENSMUSG00000029563	Foxp2	-4.07752	0.00326645	0.834947	22.288	1.29751
ENSMUSG00000037625	Cldn11	-3.96888	0.0015926	0.650193	39.8012	2.48472
ENSMUSG00000022548	Apod	-3.87753	1.48125e-08	0.000326555	149.651	10.1457
ENSMUSG00000076439	Mog	-3.82047	0.00171735	0.676082	19.5302	1.3515
ENSMUSG00000046480	Scn4b	-3.69373	0.00543374	1	18.5082	1.39446
ENSMUSG00000043895	S1pr2	-3.41762	0.00135556	0.605053	10.5732	0.920152
ENSMUSG00000048058	Ldlrad3	-3.2735	0.000549676	0.425937	11.7395	1.15503
ENSMUSG00000015090	Ptgds	-3.26611	0.00034767	0.322194	36.2038	3.68872
ENSMUSG00000027375	Mal	-3.11738	0.00123071	0.596723	35.3166	4.07196
ENSMUSG00000030281	Il17rc	-3.04349	0.0028174	0.834947	10.3105	1.18593
ENSMUSG00000048038	Ccdc187	-3.03737	0.000647296	0.457883	34.275	4.16612
ENSMUSG00000043448	Gjc2	-3.03445	0.00861592	1	11.589	1.35617
ENSMUSG00000033910	Gucy1a1	-2.90275	0.00374762	0.898043	44.8196	5.96972
ENSMUSG00000032517	Mobp	-2.82054	0.000951855	0.537346	402.257	56.8874
ENSMUSG00000032373	Car12	-2.74997	0.00300409	0.834947	23.3995	3.45969
ENSMUSG00000034898	Filip1	-2.74636	0.00453227	0.999185	10.4649	1.53576
ENSMUSG00000046922	Gpr6	-2.74329	0.00674493	1	30.7066	4.56318
ENSMUSG00000038296	Galnt18	-2.65531	4.82439e-07	0.00354528	41.0079	6.41134
ENSMUSG00000043456	Zfp536	-2.64668	0.00156523	0.650193	11.4339	1.75003
ENSMUSG00000033007	Asic4	-2.53724	0.00307171	0.834947	17.8835	3.06942
ENSMUSG00000017713	Tha1	-2.50337	0.0021756	0.769338	21.2511	3.70758
ENSMUSG00000028850	Gpatch3	-2.40887	0.000670678	0.457883	11.9419	2.23829
ENSMUSG00000001119	Col6a1	-2.33991	2.49998e-05	0.0551145	323.093	63.7614
ENSMUSG00000052516	Robo2	-2.32706	1.10928e-05	0.030569	21.3534	4.18891
ENSMUSG00000038370	Pcp4l1	-2.2068	3.69759e-05	0.0668816	105.965	23.0348
ENSMUSG00000029055	Plch2	-2.2065	0.00128968	0.596723	13.1971	2.94017
ENSMUSG00000034926	Dhcr24	-2.16907	2.03925e-05	0.0499526	22.3649	4.82236
ENSMUSG00000034472	Rasd2	-2.15329	0.000256834	0.283108	36.1024	8.19145
ENSMUSG00000022454	Nell2	-2.1291	3.01375e-05	0.060401	83.3856	19.0936
ENSMUSG00000048458	Inka2	-2.07164	0.000208876	0.255827	25.565	6.10782
ENSMUSG00000031111	Igsf1	-2.05806	0.00498702	1	37.1013	8.88777
ENSMUSG00000041607	Mbp	-1.99393	0.002084	0.765732	1284.17	322.382
ENSMUSG00000005125	Ndrg1	-1.96495	0.00745084	1	18.2632	4.6843
ENSMUSG00000052921	Arhgef15	-1.9578	0.00282122	0.834947	22.7723	5.83377
ENSMUSG00000037224	Zfyve28	-1.95232	4.24722e-05	0.0668816	36.1096	9.34348
ENSMUSG00000017400	Stac2	-1.93647	0.000125919	0.173501	30.5724	7.97819
ENSMUSG00000031425	Plp1	-1.93556	0.00469413	1	467.434	122.15
ENSMUSG00000038807	Rap1gap2	-1.90085	0.000527857	0.425937	31.1237	8.38326
ENSMUSG00000049303	Syt12	-1.87879	0.00757576	1	12.4732	3.42164
ENSMUSG00000015396	Cd83	-1.8393	0.00237724	0.797487	34.6689	9.56327
ENSMUSG00000071234	Syndig1l	-1.61902	0.00325387	0.834947	67.0422	21.7944
ENSMUSG00000032060	Cryab	-1.57063	0.0044263	0.999185	29.2083	9.80337
ENSMUSG00000044005	Gls2	-1.55207	0.00979815	1	13.3043	4.55758
ENSMUSG00000079055	Slc8a3	-1.53792	0.00641479	1	29.2478	10.1071
ENSMUSG00000043162	Pyurf	-1.53512	0.000735608	0.457883	26.2847	9.00246
ENSMUSG00000090223	Pcp4	-1.50053	4.07432e-05	0.0668816	85.3273	30.1982
ENSMUSG00000024186	Rgs11	-1.45808	0.00452155	0.999185	37.7198	13.6944
ENSMUSG00000037679	Inf2	-1.44782	0.00784706	1	36.4956	13.4678
ENSMUSG00000038020	Rapgefl1	-1.35082	0.00145672	0.617593	27.677	10.8499
ENSMUSG00000034780	B3galt1	-1.28526	0.00197544	0.738145	50.7758	20.8151
ENSMUSG00000054162	Spock3	-1.27482	0.00255016	0.817389	86.5102	35.6805
ENSMUSG00000066150	Slc31a1	-1.26742	0.00821484	1	38.4756	15.9762
ENSMUSG00000001755	Coasy	-1.23127	0.00807001	1	37.6369	16.1058
ENSMUSG00000022453	Naga	-1.2218	0.00318464	0.834947	61.9699	26.3905
ENSMUSG00000024008	Cpne5	-1.15465	0.00502585	1	74.0621	33.4177
ENSMUSG00000036578	Fxyd7	-1.11022	0.00411137	0.954098	38.6995	17.9295
ENSMUSG00000026798	Coq4	-1.08265	0.00113178	0.580261	74.03	34.8715
ENSMUSG00000057897	Camk2b	-1.07445	0.000180981	0.2347	336.851	160.281
ENSMUSG00000027419	Pcsk2	-1.03219	0.00365276	0.890499	55.0557	26.8277
upregulated in the BNSTfu
ENSMUSG00000090958	Lrrc32	7.70252	0.00846215	1	0	12.0381
ENSMUSG00000015568	Lpl	7.60789	0.000459232	0.289177	0	11.374
ENSMUSG00000017417	Plxdc1	7.50824	5.65244e-06	0.031629	0	10.7122
ENSMUSG00000029219	Slc10a4	6.6331	0.00496038	0.849364	0.0794332	18.147
ENSMUSG00000042284	Itga1	6.00721	0.000853038	0.391793	0.0794332	12.3987
ENSMUSG00000000693	Loxl3	5.83496	0.00627887	0.9303	0.0794332	10.5365
ENSMUSG00000032231	Anxa2	5.3105	0.00609857	0.923393	0.2383	15.7567
ENSMUSG00000051043	Gprc5c	5.18526	0.00907872	1	0.2383	14.3091
ENSMUSG00000023800	Tiam2	5.12921	2.0407e-05	0.0899784	0.158866	11.9988
ENSMUSG00000022773	Ypel1	5.03094	0.000130553	0.170092	0.474388	13.6677
ENSMUSG00000070709	Zfp974	4.67362	0.00107907	0.44054	0.474388	10.8951
ENSMUSG00000041445	Mmrn2	4.41683	0.00776689	0.982886	0.94258	20.1764
ENSMUSG00000070643	Sox13	4.23282	0.00432832	0.837036	0.863146	15.1647
ENSMUSG00000026728	Vim	4.1068	0.000506034	0.293579	2.86616	51.4107
ENSMUSG00000040272	Accs	4.02051	0.00674666	0.965823	0.714899	16.2154
ENSMUSG00000020154	Ptprb	3.91894	0.00246662	0.667518	1.55865	28.5706
ENSMUSG00000031832	Taf1c	3.38125	0.00122832	0.458976	1.1915	17.3461
ENSMUSG00000041135	Ripk2	3.34813	0.00544292	0.887415	0.972597	11.5378
ENSMUSG00000040661	Rad54l2	3.27892	0.000737991	0.362961	2.31854	23.7587
ENSMUSG00000035441	Myo1d	3.16484	0.00746596	0.979375	1.31814	12.9942
ENSMUSG00000024064	Galnt14	3.15392	0.000461908	0.289177	3.09569	33.1517
ENSMUSG00000025195	Dnmbp	3.13592	0.0076258	0.979375	2.15348	20.0307
ENSMUSG00000030499	Kctd15	3.09939	0.00489174	0.849161	1.66368	15.5215
ENSMUSG00000049038	Mterf2	3.07744	0.00283085	0.717344	4.10708	36.7939
ENSMUSG00000032077	Bud13	3.04312	0.00454238	0.844445	2.69011	25.3528
ENSMUSG00000033960	Jcad	2.9682	0.00278501	0.713935	2.03525	19.8146
ENSMUSG00000038525	Armc10	2.93722	0.000489288	0.291536	2.39797	19.7076
ENSMUSG00000015980	Lrrc27	2.80772	0.00663279	0.955728	3.14731	25.9329
ENSMUSG00000022948	Setd4	2.68631	0.00103213	0.437582	3.24393	23.9616
ENSMUSG00000079018	Ly6c1	2.62291	0.00226795	0.667518	26.0704	158.156
ENSMUSG00000025762	Larp1b	2.61331	0.00979654	1	1.89357	12.1854
ENSMUSG00000007872	Id3	2.60837	0.000757336	0.362961	22.3798	135.014
ENSMUSG00000027827	Kcnab1	2.59029	8.36831e-05	0.15374	2.53302	15.4538
ENSMUSG00000031538	Plat	2.58831	0.00013116	0.170092	3.06346	21.8132
ENSMUSG00000026814	Eng	2.51955	0.00387086	0.791299	7.88537	44.5182
ENSMUSG00000040424	Hipk4	2.45472	4.79218e-06	0.031629	6.65109	36.7446
ENSMUSG00000004508	Gab2	2.40562	0.00292652	0.717662	8.59155	49.666
ENSMUSG00000029761	Cald1	2.38989	0.00380528	0.791299	7.42167	42.3274
ENSMUSG00000020541	Tom1l1	2.3485	0.00589747	0.919519	6.5611	36.0062
ENSMUSG00000020739	Nup85	2.34841	0.0011403	0.442117	12.4545	66.4673
ENSMUSG00000039145	Camk1d	2.34057	9.07254e-05	0.153856	3.29733	18.2989
ENSMUSG00000036023	Parp2	2.33161	0.00388587	0.791299	4.95304	27.4266
ENSMUSG00000051726	Kcnf1	2.32656	4.22403e-05	0.116404	12.4088	71.3356
ENSMUSG00000051427	Ccdc157	2.21281	0.000374148	0.26608	7.25838	37.1163
ENSMUSG00000040289	Hey1	2.20257	0.000229379	0.220606	9.11137	47.4874
ENSMUSG00000043019	Edem3	2.1682	0.00642824	0.944779	4.99987	25.9007
ENSMUSG00000039242	B3galnt2	2.09593	0.00871651	1	3.27395	16.269
ENSMUSG00000053025	Sv2b	2.08934	0.000191837	0.201392	6.72308	25.5918
ENSMUSG00000035967	Ints6l	2.08511	0.00437677	0.839046	9.94671	45.848
ENSMUSG00000034265	Zdhhc14	1.98247	8.16974e-05	0.15374	6.93136	24.2024
ENSMUSG00000038611	Phrf1	1.97482	0.00744402	0.979375	11.4555	47.5019
ENSMUSG00000008200	Fnbp4	1.97108	0.00176188	0.580738	8.56596	38.6862
ENSMUSG00000006517	Mvd	1.95629	0.006503	0.949438	11.1828	45.1356
ENSMUSG00000105867	Gm42517	1.92745	0.00423337	0.833293	4.72536	21.591
ENSMUSG00000022641	Bbx	1.89441	0.00469401	0.84823	4.92265	22.2295
ENSMUSG00000033871	Ppargc1b	1.8809	0.00955129	1	6.51604	24.5521
ENSMUSG00000023571	C1qtnf12	1.8615	0.00456389	0.844445	6.2624	26.4856
ENSMUSG00000035649	Zcchc7	1.83624	0.00137222	0.487936	10.0368	40.7482
ENSMUSG00000037652	Phc3	1.81704	0.00718954	0.979375	8.76938	32.9756
ENSMUSG00000018974	Sart3	1.79675	0.000407179	0.280521	15.8035	60.4205
ENSMUSG00000031955	Bcar1	1.73557	0.00846095	1	14.1182	49.1374
ENSMUSG00000021265	Slc25a29	1.68637	0.00689383	0.975351	13.9131	46.7185
ENSMUSG00000028033	Kcnq5	1.67417	0.00239138	0.667518	7.86781	27.3683
ENSMUSG00000026090	Cracdl	1.67062	0.00244123	0.667518	4.81313	14.3101
ENSMUSG00000037533	Rapgef6	1.6439	0.00135633	0.487936	11.8578	39.3442
ENSMUSG00000021033	Gstz1	1.59019	0.0011103	0.442117	32.5144	102.794
ENSMUSG00000031932	Gpr83	1.57469	0.00445411	0.844445	7.74559	26.7087
ENSMUSG00000036095	Dgkb	1.56483	0.00197584	0.605883	13.6611	39.2665
ENSMUSG00000007207	Stx1a	1.56161	0.00186269	0.595144	14.7577	48.052
ENSMUSG00000025724	Sec11a	1.55797	0.000945335	0.422705	30.4889	93.8909
ENSMUSG00000059486	Kbtbd2	1.3954	0.0048532	0.849161	35.2744	95.6257
ENSMUSG00000030096	Slc6a6	1.37333	0.00756002	0.979375	37.0722	96.4807
ENSMUSG00000025138	Sirt7	1.3701	0.00197875	0.605883	43.3842	114.284
ENSMUSG00000021326	Trim27	1.33627	0.00802726	1	19.9353	50.8972
ENSMUSG00000072582	Ptrh2	1.30342	0.00585669	0.919519	12.7613	35.0748
ENSMUSG00000058230	Arhgap35	1.19474	0.00118389	0.449999	57.2897	132.918
ENSMUSG00000026000	Lancl1	1.12258	0.00317454	0.742788	70.8944	158.358
downregulated in the BNSTfu
ENSMUSG00000062743	Zfp677	-8.27398	0.0025221	0.669905	17.9972	0
ENSMUSG00000032942	Ucp3	-8.06934	0.00239734	0.667518	15.6592	0
ENSMUSG00000027456	Sdcbp2	-7.79154	0.000256559	0.235671	13.1129	0
ENSMUSG00000069792	Wfdc17	-7.73398	0.00970885	1	12.3825	0
ENSMUSG00000020000	Moxd1	-7.69059	0.000302758	0.238378	12.2436	0
ENSMUSG00000048865	Arhgap30	-7.56335	0.00922567	1	11.0609	0
ENSMUSG00000036040	Adamtsl2	-7.5092	0.000647164	0.3397	10.7476	0
ENSMUSG00000051235	Gen1	-7.45607	0.00536227	0.882214	10.2741	0
ENSMUSG00000029054	Gabrd	-6.06097	2.96596e-06	0.031629	14.6133	0.130849
ENSMUSG00000036676	Tmtc3	-5.90436	0.000366447	0.26608	20.9557	0.267175
ENSMUSG00000074575	Kcng1	-4.81086	0.000320245	0.243452	12.0936	0.463013
ENSMUSG00000038677	Scube3	-3.94652	0.00201007	0.60704	17.1017	1.09254
ENSMUSG00000074968	Ano3	-3.87821	5.73873e-06	0.031629	20.3733	1.35972
ENSMUSG00000007837	Prrg2	-3.87116	0.00311433	0.742788	13.5856	0.790572
ENSMUSG00000019890	Nts	-3.76814	0.00180935	0.586603	33.0195	2.48432
ENSMUSG00000096768	Erdr1	-3.04903	0.000958688	0.422705	108.66	13.1682
ENSMUSG00000031885	Cbfb	-2.79447	0.00291276	0.717662	37.8252	5.2878
ENSMUSG00000061731	Ext1	-2.78145	0.000146672	0.178825	51.6955	7.34484
ENSMUSG00000043857	Mgat5b	-2.70216	0.000284563	0.238378	14.1619	1.94624
ENSMUSG00000022324	Matn2	-2.65793	0.00395089	0.79183	10.2004	1.58027
ENSMUSG00000027168	Pax6	-2.61018	0.00934345	1	25.3587	4.06821
ENSMUSG00000061718	Ppp1r1b	-2.60571	4.76179e-05	0.116643	109.493	17.8431
ENSMUSG00000018774	Cd68	-2.60164	2.74154e-05	0.100733	33.1925	5.08662
ENSMUSG00000039065	Atpsckmt	-2.40364	0.00842081	1	30.7084	5.64468
ENSMUSG00000030075	Cntn3	-2.34375	0.00488207	0.849161	39.4686	7.43155
ENSMUSG00000028085	Gatb	-2.16443	0.000735819	0.362961	49.4383	10.81
ENSMUSG00000036620	Mgat4b	-2.09402	0.000230152	0.220606	93.6916	21.9303
ENSMUSG00000021003	Galc	-2.08735	0.00079942	0.374979	37.9846	8.85371
ENSMUSG00000020248	Nfyb	-2.08592	3.41714e-05	0.107621	64.6614	14.8351
ENSMUSG00000028541	B4galt2	-1.88044	0.000286882	0.238378	101.369	27.1257
ENSMUSG00000069171	Nr2f1	-1.73824	0.00296444	0.718177	53.6885	15.8005
ENSMUSG00000039059	Hrh3	-1.72467	0.00369391	0.785998	33.4617	9.98466
ENSMUSG00000040297	Suco	-1.68584	0.00345726	0.777743	76.3919	23.2934
ENSMUSG00000068267	Cenpb	-1.63361	0.00326819	0.742788	137.926	44.2295
ENSMUSG00000034731	Dgkh	-1.61052	0.00869855	1	21.9787	6.92939
ENSMUSG00000020599	Rgs9	-1.61045	0.00738872	0.979375	46.1527	15.077
ENSMUSG00000059213	Ddn	-1.59338	0.00176492	0.580738	77.6801	25.3964
ENSMUSG00000024952	Rps6ka4	-1.48688	0.00558385	0.898552	100.097	35.1122
ENSMUSG00000059974	Ntm	-1.4065	0.00193059	0.605883	529.614	199.685
ENSMUSG00000020151	Ptprr	-1.39172	0.00603696	0.923393	60.0336	22.6863
ENSMUSG00000020864	Ankrd40	-1.33582	0.0041101	0.816318	150.314	59.2435
ENSMUSG00000031749	St3gal2	-1.30339	0.00831218	1	74.8412	29.9816
ENSMUSG00000022698	Naa50	-1.30033	0.00270585	0.701803	95.9358	38.7369
ENSMUSG00000028207	Asph	-1.27933	0.00547439	0.887415	230.962	94.6765
ENSMUSG00000003279	Dlgap1	-1.25229	0.00103016	0.437582	158.946	66.6014
ENSMUSG00000035478	Mbd3	-1.19547	0.00757933	0.979375	258.792	112.779
ENSMUSG00000026827	Gpd2	-1.19245	0.00726495	0.979375	100.995	43.8066
ENSMUSG00000021792	Prxl2a	-1.15935	0.00364691	0.785998	740.205	330.986
ENSMUSG00000022476	Polr3h	-1.10765	0.00908951	1	182.25	83.9706
ENSMUSG00000018593	Sparc	-1.02924	0.00754738	0.979375	3050.26	1494.01
ENSMUSG00000031342	Gpm6b	-1.01936	0.00267683	0.701803	973.559	479.542
