# Supplementary material for: Divergent and subnucleus-specific gene expression responses to chronic stress hormone exposure in the amygdala
Source: Front Mol Neurosci. 2025 Sep 12;18:1659846. doi: 10.3389/fnmol.2025.1659846 (PMC12463952; doi:10.3389/fnmol.2025.1659846)
Supplement: SUPPLEMENTARY TABLE 2 — List of MCODE clusters. [file Table_2.XLSX]

## Sheet: MCODE clusters
Color of cluster in Figures	Cluster #	MCODE score (density*# of nodes)	# of Nodes	# of Edges	Node IDs
clusters in the BLA PPI networks
green	1	26.333	29	395	10090.ENSMUSP00000120528, 10090.ENSMUSP00000058432, 10090.ENSMUSP00000083722, 10090.ENSMUSP00000032597, 10090.ENSMUSP00000135533, 10090.ENSMUSP00000060523, 10090.ENSMUSP00000105602, 10090.ENSMUSP00000008036, 10090.ENSMUSP00000104068, 10090.ENSMUSP00000099843, 10090.ENSMUSP00000007865, 10090.ENSMUSP00000145350, 10090.ENSMUSP00000027252, 10090.ENSMUSP00000058368, 10090.ENSMUSP00000102209, 10090.ENS…
magenta	2	10.571	13	74	10090.ENSMUSP00000022097, 10090.ENSMUSP00000054856, 10090.ENSMUSP00000016396, 10090.ENSMUSP00000037341, 10090.ENSMUSP00000014438, 10090.ENSMUSP00000141554, 10090.ENSMUSP00000030882, 10090.ENSMUSP00000020372, 10090.ENSMUSP00000125504, 10090.ENSMUSP00000053145, 10090.ENSMUSP00000025045, 10090.ENSMUSP00000051222, 10090.ENSMUSP00000049000
orange	3	5.429	13	38	10090.ENSMUSP00000112436, 10090.ENSMUSP00000092539, 10090.ENSMUSP00000021674, 10090.ENSMUSP00000032454, 10090.ENSMUSP00000088618, 10090.ENSMUSP00000107830, 10090.ENSMUSP00000005066, 10090.ENSMUSP00000028335, 10090.ENSMUSP00000026572, 10090.ENSMUSP00000109089, 10090.ENSMUSP00000028123, 10090.ENSMUSP00000051619, 10090.ENSMUSP00000028727
purple	4	2.769	12	18	10090.ENSMUSP00000033673, 10090.ENSMUSP00000101225, 10090.ENSMUSP00000032429, 10090.ENSMUSP00000044677, 10090.ENSMUSP00000115044, 10090.ENSMUSP00000003536, 10090.ENSMUSP00000109671, 10090.ENSMUSP00000048470, 10090.ENSMUSP00000029911, 10090.ENSMUSP00000021226, 10090.ENSMUSP00000059330, 10090.ENSMUSP00000022577
cyan	5	2.667	8	12	10090.ENSMUSP00000136222, 10090.ENSMUSP00000142890, 10090.ENSMUSP00000018478, 10090.ENSMUSP00000052303, 10090.ENSMUSP00000099658, 10090.ENSMUSP00000022894, 10090.ENSMUSP00000096547, 10090.ENSMUSP00000070957
-	6	2.222	8	10	10090.ENSMUSP00000010536, 10090.ENSMUSP00000020775, 10090.ENSMUSP00000015877, 10090.ENSMUSP00000140393, 10090.ENSMUSP00000117713, 10090.ENSMUSP00000062780, 10090.ENSMUSP00000038368, 10090.ENSMUSP00000029912
-	7	1.5	3	3	10090.ENSMUSP00000039657, 10090.ENSMUSP00000079691, 10090.ENSMUSP00000027863
-	8	1.5	3	3	10090.ENSMUSP00000032065, 10090.ENSMUSP00000136438, 10090.ENSMUSP00000046311
clusters in the CeL PPI networks
green	1	3.333	5	10	10090.ENSMUSP00000033800, 10090.ENSMUSP00000088458, 10090.ENSMUSP00000028854, 10090.ENSMUSP00000084422, 10090.ENSMUSP00000143605
clusters in the CeM PPI networks
green	1	3.333	5	10	10090.ENSMUSP00000097276, 10090.ENSMUSP00000136598, 10090.ENSMUSP00000097275, 10090.ENSMUSP00000132394, 10090.ENSMUSP00000096646
magenta	2	3	5	9	10090.ENSMUSP00000065157, 10090.ENSMUSP00000066822, 10090.ENSMUSP00000028883, 10090.ENSMUSP00000004480, 10090.ENSMUSP00000022150
orange	3	1.5	3	3	10090.ENSMUSP00000042691, 10090.ENSMUSP00000126897, 10090.ENSMUSP00000070279
clusters in the BNSTov PPI networks
green	1	6.6	9	33	10090.ENSMUSP00000104421, 10090.ENSMUSP00000042181, 10090.ENSMUSP00000139564, 10090.ENSMUSP00000071084, 10090.ENSMUSP00000046185, 10090.ENSMUSP00000028854, 10090.ENSMUSP00000099726, 10090.ENSMUSP00000084422, 10090.ENSMUSP00000033800
magenta	2	1.5	3	3	10090.ENSMUSP00000093433, 10090.ENSMUSP00000064680, 10090.ENSMUSP00000155225
orange	3	1.5	3	3	10090.ENSMUSP00000057323, 10090.ENSMUSP00000021932, 10090.ENSMUSP00000093206
clusters in the BNSTfu PPI networks
green	1	2	6	7	10090.ENSMUSP00000089805, 10090.ENSMUSP00000009705, 10090.ENSMUSP00000018737, 10090.ENSMUSP00000107539, 10090.ENSMUSP00000028062, 10090.ENSMUSP00000034756
magenta	2	2	4	5	10090.ENSMUSP00000130992, 10090.ENSMUSP00000074290, 10090.ENSMUSP00000037900, 10090.ENSMUSP00000015712
orange	3	1.5	3	3	10090.ENSMUSP00000043346, 10090.ENSMUSP00000099316, 10090.ENSMUSP00000030266
purple	4	1.5	3	3	10090.ENSMUSP00000047480, 10090.ENSMUSP00000104815, 10090.ENSMUSP00000131480
