# Supplementary material for: Divergent and subnucleus-specific gene expression responses to chronic stress hormone exposure in the amygdala
Source: Front Mol Neurosci. 2025 Sep 12;18:1659846. doi: 10.3389/fnmol.2025.1659846 (PMC12463952; doi:10.3389/fnmol.2025.1659846)
Supplement: SUPPLEMENTARY TABLE 3 — Results of GO analysis. [file Table_3.XLSX]

## Sheet: GO analysis
	GO term	Ontology Source	p value	GO Levels	GO Groups	% Associated Genes	# of Genes	GeneRatio	Associated Genes Found
upregulated in the BLA
GO:0044391	ribosomal subunit	GO_CellularComponent-EBI-UniProt-GOA-ACAP-ARAP_25.05.2022_00h00	5.15827e-17	[3, 6]	Group08	23.3333	14	0.0909091	[Rpl18a, Rpl28, Rpl31, Rpl32, Rpl35, Rpl36, Rpl36a, Rpl37, Rpl37a, Rpl38, Rpl41, Rplp1, Rpsa, Zcchc17]
GO:0022625	cytosolic large ribosomal subunit	GO_CellularComponent-EBI-UniProt-GOA-ACAP-ARAP_25.05.2022_00h00	7.72317e-16	[4, 5, 6, 7, 8]	Group08	23.2143	13	0.0844156	[Rpl18a, Rpl28, Rpl31, Rpl32, Rpl35, Rpl36, Rpl36a, Rpl37, Rpl37a, Rpl38, Rpl41, Rplp1, Zcchc17]
GO:0005829	cytosol	GO_CellularComponent-EBI-UniProt-GOA-ACAP-ARAP_25.05.2022_00h00	3.38966e-05	[2, 3, 4]	Group08	2.72109	16	0.103896	[Bcr, Chmp4b, Mapk3, Rpl18a, Rpl28, Rpl31, Rpl32, Rpl35, Rpl36, Rpl36a, Rpl37, Rpl37a, Rpl38, Rpl41, Rplp1, Zcchc17]
GO:0014069	postsynaptic density	GO_CellularComponent-EBI-UniProt-GOA-ACAP-ARAP_25.05.2022_00h00	0.000129835	[4, 6]	Group09	4.51977	8	0.0519481	[Adgrb1, Bcr, Drosha, Grik5, Grin1, Psd, Rpl18a, Slc8a2]
GO:0098794	postsynapse	GO_CellularComponent-EBI-UniProt-GOA-ACAP-ARAP_25.05.2022_00h00	0.000252924	[3, 4, 5, 7, 8, 9, 10]	Group09	20	3	0.0194805	[Cacna1a, Grin1, Uqcrq]
GO:0030425	dendrite	GO_CellularComponent-EBI-UniProt-GOA-ACAP-ARAP_25.05.2022_00h00	0.000639351	[2, 4]	Group09	2.54777	12	0.0779221	[Ahi1, Asic1, Bcr, Cacna1a, Grik5, Nrxn2, Otof, Rasl10b, Selenom, Slc8a2, Uqcc2, Wnk4]
GO:0098793	presynapse	GO_CellularComponent-EBI-UniProt-GOA-ACAP-ARAP_25.05.2022_00h00	0.000841884	[6, 7]	Group09	2.46914	12	0.0779221	[Adgrb1, Asic1, Bcr, Begain, Cacna1a, Dnm1, Grik5, Grin1, Hras, Nrxn2, Otof, Slc8a2]
GO:0043232	intracellular non-membrane-bounded organelle	GO_CellularComponent-EBI-UniProt-GOA-ACAP-ARAP_25.05.2022_00h00	0.00140205	[2, 4]	Group09	2.86624	9	0.0584416	[Adgrb1, Bcr, Drosha, Grik5, Grin1, Psd, Pura, Rpl18a, Slc8a2]
GO:0097060	synaptic membrane	GO_CellularComponent-EBI-UniProt-GOA-ACAP-ARAP_25.05.2022_00h00	0.00205511	[3, 4, 6]	Group09	2.71084	9	0.0584416	[Asic1, Cacna1a, Grik5, Nrxn2, Otof, Rasl10b, Selenom, Uqcc2, Wnk4]
GO:0005739	mitochondrion	GO_CellularComponent-EBI-UniProt-GOA-ACAP-ARAP_25.05.2022_00h00	0.00205511	[4, 5, 6, 7, 8]	Group09	2.71084	9	0.0584416	[Adgrb1, Asic1, Bcr, Begain, Cacna1a, Dnm1, Grin1, Hras, Slc8a2]
GO:0008021	synaptic vesicle	GO_CellularComponent-EBI-UniProt-GOA-ACAP-ARAP_25.05.2022_00h00	0.00336864	[5, 7]	Group09	3.05677	7	0.0454545	[Cacna1a, Grin1, Mapk3, Mt3, Slc8a2, Tmem64, Wnk4]
GO:0070013	intracellular organelle lumen	GO_CellularComponent-EBI-UniProt-GOA-ACAP-ARAP_25.05.2022_00h00	0.0036076	[5, 6, 7, 8, 9]	Group09	5.40541	4	0.025974	[Begain, Grik5, Grin1, Slc8a2]
GO:0042734	presynaptic membrane	GO_CellularComponent-EBI-UniProt-GOA-ACAP-ARAP_25.05.2022_00h00	0.00435654	[4, 5, 6]	Group09	2.91667	7	0.0454545	[Adgrb1, Cacna1a, Grin1, Lrp2, Psd, Pura, Tnk2]
GO:1902495	transmembrane transporter complex	GO_CellularComponent-EBI-UniProt-GOA-ACAP-ARAP_25.05.2022_00h00	0.00438492	[4, 5, 6, 7, 8]	Group09	3.96825	5	0.0324675	[Asic1, Cacna1a, Grik5, Nrxn2, Otof]
GO:0043231	intracellular membrane-bounded organelle	GO_CellularComponent-EBI-UniProt-GOA-ACAP-ARAP_25.05.2022_00h00	0.00466061	[2, 4]	Group09	2.88066	7	0.0454545	[Begain, Dnm1, Grik5, Grin1, Mt3, Otof, Slc8a2]
GO:0005783	endoplasmic reticulum	GO_CellularComponent-EBI-UniProt-GOA-ACAP-ARAP_25.05.2022_00h00	0.00470805	[4, 5, 8, 9]	Group06	7.5	3	0.0194805	[Fbll1, Ndufa2, Smarca4]
GO:0021548	pons development	GO_BiologicalProcess-EBI-UniProt-GOA-ACAP-ARAP_25.05.2022_00h00	0.00641751	[6, 8]	Group09	4.5977	4	0.025974	[Asic1, Grik5, Slc8a2, Wnk4]
GO:0140352	export from cell	GO_BiologicalProcess-EBI-UniProt-GOA-ACAP-ARAP_25.05.2022_00h00	0.0103471	[3, 7, 8]	Group06	3.22581	5	0.0324675	[Cdk11b, Fbll1, Ndufa2, Smarca4, Thoc2]
GO:0007268	chemical synaptic transmission	GO_BiologicalProcess-EBI-UniProt-GOA-ACAP-ARAP_25.05.2022_00h00	0.0108498	[7, 8]	Group09	5.55556	3	0.0194805	[Cacna1a, Grik5, Grin1]
GO:0050804	modulation of chemical synaptic transmission	GO_BiologicalProcess-EBI-UniProt-GOA-ACAP-ARAP_25.05.2022_00h00	0.0132923	[6, 8]	Group09	3.0303	5	0.0324675	[Asic1, Cacna1a, Grin1, Nrxn2, Slc8a2]
GO:0023061	signal release	GO_BiologicalProcess-EBI-UniProt-GOA-ACAP-ARAP_25.05.2022_00h00	0.0146144	[3, 5, 6, 7, 8]	Group09	2.95858	5	0.0324675	[Ahi1, Cacna1a, Grin1, Smarca4, Uqcrq]
GO:0030003	cellular cation homeostasis	GO_BiologicalProcess-EBI-UniProt-GOA-ACAP-ARAP_25.05.2022_00h00	0.0156621	[5, 6]	Group07	2.90698	5	0.0324675	[Mt3, Plekhn1, Pura, Rpl38, Rplp1]
GO:0060079	excitatory postsynaptic potential	GO_BiologicalProcess-EBI-UniProt-GOA-ACAP-ARAP_25.05.2022_00h00	0.0158993	[4]	Group08	1.40449	20	0.12987	[Ahi1, Dynll2, Mbd3, Pnkp, Psd, Rpl18a, Rpl28, Rpl31, Rpl32, Rpl35, Rpl36, Rpl36a, Rpl37, Rpl37a, Rpl38, Rpl41, Rplp1, Rpsa, Smarca4, Zcchc17]
GO:0007269	neurotransmitter secretion	GO_BiologicalProcess-EBI-UniProt-GOA-ACAP-ARAP_25.05.2022_00h00	0.0167818	[6]	Group09	2.2508	7	0.0454545	[Cacna1a, Grin1, Mapk3, Mt3, Slc8a2, Tmem64, Wnk4]
GO:0001835	blastocyst hatching	GO_BiologicalProcess-EBI-UniProt-GOA-ACAP-ARAP_25.05.2022_00h00	0.0178793	[3, 4, 5]	Group01	1.92719	9	0.0584416	[Cox5b, Ndufs6, Nenf, Plekhn1, Timm13, Uqcc2, Uqcr10, Uqcr11, Uqcrq]
GO:0035725	sodium ion transmembrane transport	GO_BiologicalProcess-EBI-UniProt-GOA-ACAP-ARAP_25.05.2022_00h00	0.0186458	[5, 6, 7, 8]	Group09	3.36134	4	0.025974	[Cacna1a, Grin1, Hras, Mt3]
GO:0001824	blastocyst development	GO_BiologicalProcess-EBI-UniProt-GOA-ACAP-ARAP_25.05.2022_00h00	0.0193611	[6, 7, 8, 9, 10]	Group04	4.47761	3	0.0194805	[Dgkz, Hras, Sppl3]
GO:0070588	calcium ion transmembrane transport	GO_BiologicalProcess-EBI-UniProt-GOA-ACAP-ARAP_25.05.2022_00h00	0.0207816	[5, 6]	Group07	2.7027	5	0.0324675	[Pabpc4, Plekhn1, Pura, Rpl38, Rplp1]
GO:0035249	synaptic transmission, glutamatergic	GO_BiologicalProcess-EBI-UniProt-GOA-ACAP-ARAP_25.05.2022_00h00	0.0207816	[4, 5]	Group09	2.7027	5	0.0324675	[Dnm1, Grik5, Grin1, Otof, Tmem240]
GO:0030902	hindbrain development	GO_BiologicalProcess-EBI-UniProt-GOA-ACAP-ARAP_25.05.2022_00h00	0.0217709	[4, 5]	Group09	2.13415	7	0.0454545	[Ahi1, Asic1, Bcr, Cacna1a, Rasl10b, Uqcc2, Wnk4]
GO:2000112	regulation of cellular macromolecule biosynthetic process	GO_BiologicalProcess-EBI-UniProt-GOA-ACAP-ARAP_25.05.2022_00h00	0.0223571	[6, 7, 8, 9]	Group09	2.33463	6	0.038961	[Asic1, Cacna1a, Grik5, Grin1, Nrxn2, Slc8a2]
GO:0098771	inorganic ion homeostasis	GO_BiologicalProcess-EBI-UniProt-GOA-ACAP-ARAP_25.05.2022_00h00	0.0225461	[3, 4, 5, 6]	Group09	4.22535	3	0.0194805	[Asic1, Bcr, Wnk4]
GO:0043524	negative regulation of neuron apoptotic process	GO_BiologicalProcess-EBI-UniProt-GOA-ACAP-ARAP_25.05.2022_00h00	0.0269049	[3, 5, 6, 7, 9]	Group09	3.94737	3	0.0194805	[Grin1, Mt3, Otof]
GO:0050852	T cell receptor signaling pathway	GO_BiologicalProcess-EBI-UniProt-GOA-ACAP-ARAP_25.05.2022_00h00	0.0270331	[4]	Group05	1.79283	9	0.0584416	[Akap8l, Elob, Mbd3, Prkcd, Smarca4, Timm13, Uqcc2, Zc3h13, Zcchc17]
GO:0010608	post-transcriptional regulation of gene expression	GO_BiologicalProcess-EBI-UniProt-GOA-ACAP-ARAP_25.05.2022_00h00	0.0311678	[3, 4, 5]	Group02	2.42718	5	0.0324675	[Bcr, Chd8, Grin1, Nenf, Prkcd]
GO:0051046	regulation of secretion	GO_BiologicalProcess-EBI-UniProt-GOA-ACAP-ARAP_25.05.2022_00h00	0.0313577	[4, 5, 6, 7]	Group09	1.66667	10	0.0649351	[Ahi1, Anp32b, Bcr, Cacna1a, Chd8, Grin1, Lrp2, Slc6a17, Smarca4, Uqcrq]
GO:0046873	metal ion transmembrane transporter activity	GO_BiologicalProcess-EBI-UniProt-GOA-ACAP-ARAP_25.05.2022_00h00	0.0316819	[3, 5, 6]	Group09	3.7037	3	0.0194805	[Dnm1, Grik5, Otof]
GO:0051048	negative regulation of secretion	GO_BiologicalProcess-EBI-UniProt-GOA-ACAP-ARAP_25.05.2022_00h00	0.0326528	[6]	Group09	1.83066	8	0.0519481	[Asic1, Cacna1a, Grik5, Grin1, Mt3, Nrxn2, Slc8a2, Wnk4]
GO:0032102	negative regulation of response to external stimulus	GO_BiologicalProcess-EBI-UniProt-GOA-ACAP-ARAP_25.05.2022_00h00	0.0329273	[3, 4, 5]	Group09	2.8169	4	0.025974	[Cacna1a, Grik5, Grin1, Ndufs6]
GO:0007420	brain development	GO_BiologicalProcess-EBI-UniProt-GOA-ACAP-ARAP_25.05.2022_00h00	0.0344033	[5, 6]	Group09	2.77778	4	0.025974	[Adgrb1, Cacna1a, Grin1, Nrxn2]
GO:0030001	metal ion transport	GO_BiologicalProcess-EBI-UniProt-GOA-ACAP-ARAP_25.05.2022_00h00	0.0368738	[5, 6, 7]	Group07	3.48837	3	0.0194805	[Exosc5, Pabpc4, Plekhn1]
GO:0007416	synapse assembly	GO_BiologicalProcess-EBI-UniProt-GOA-ACAP-ARAP_25.05.2022_00h00	0.0397588	[3, 4, 5, 6]	Group09	1.87668	7	0.0454545	[Begain, Dact3, Grik5, Grin1, Slc8a2, Smarca4, Tmem64]
GO:0006401	RNA catabolic process	GO_BiologicalProcess-EBI-UniProt-GOA-ACAP-ARAP_25.05.2022_00h00	0.040015	[4, 5, 6]	Group09	1.49254	12	0.0779221	[Ahi1, Anp32b, Bcr, Cacna1a, Chd8, Grin1, Lrp2, Mapk3, Mt3, Slc6a17, Smarca4, Uqcrq]
GO:1905114	cell surface receptor signaling pathway involved in cell-cell signaling	GO_BiologicalProcess-EBI-UniProt-GOA-ACAP-ARAP_25.05.2022_00h00	0.0406584	[4]	Group03	1.0761	42	0.272727	[Akap8l, Anp32b, Cdk11b, Chd8, Chmp4b, Cox5b, Dazap1, Drap1, Elob, Grik5, Grin1, Hexdc, Lrp2, Mapk3, Mbd3, Mt3, Ndufs6, Nenf, Otof, Pbx2, Pih1d1, Plekhn1, Pou2f2, Prkcd, Psd, Pura, Rpsa, Selenom, Slc27a4, Smarca4, Sppl3, Thoc2, Timm13, Tmem64, Tnk2, Uqcc2, Uqcr10, Uqcr11, Uqcrq, Zc3h13, Zcchc17, Znhit1]
GO:0007417	central nervous system development	GO_BiologicalProcess-EBI-UniProt-GOA-ACAP-ARAP_25.05.2022_00h00	0.0423563	[4, 6]	Group09	2.5974	4	0.025974	[Cacna1a, Dnm1, Grik5, Otof]
GO:0099504	synaptic vesicle cycle	GO_BiologicalProcess-EBI-UniProt-GOA-ACAP-ARAP_25.05.2022_00h00	0.0426333	[3, 4, 5]	Group09	1.73536	8	0.0519481	[Grik5, Grin1, Lrp2, Nenf, Otof, Selenom, Slc27a4, Tmem64]
GO:0010646	regulation of cell communication	GO_BiologicalProcess-EBI-UniProt-GOA-ACAP-ARAP_25.05.2022_00h00	0.0428348	[3, 4]	Group09	1.23526	22	0.142857	[Adgrb1, Asic1, Bcr, Begain, Cacna1a, Cdk11b, Dact3, Dgkz, Dnm1, Grin1, Hras, Lrp2, Mt3, Nenf, Prkcd, Rasl10b, Rgl2, Slc8a2, Smarca4, Sppl3, Tmem64, Uqcc2]
GO:0099094	ligand-gated cation channel activity	GO_BiologicalProcess-EBI-UniProt-GOA-ACAP-ARAP_25.05.2022_00h00	0.043644	[7, 8, 9, 10, 11]	Group09	3.26087	3	0.0194805	[Asic1, Grik5, Grin1]
GO:0048167	regulation of synaptic plasticity	GO_BiologicalProcess-EBI-UniProt-GOA-ACAP-ARAP_25.05.2022_00h00	0.0440617	[3, 5, 6, 7, 8, 9]	Group09	2.5641	4	0.025974	[Adgrb1, Grin1, Hras, Slc8a2]
GO:0098662	inorganic cation transmembrane transport	GO_BiologicalProcess-EBI-UniProt-GOA-ACAP-ARAP_25.05.2022_00h00	0.0458356	[5, 7]	Group09	1.81818	7	0.0454545	[Asic1, Cacna1a, Grik5, Grin1, Nrxn2, Slc8a2, Wnk4]
GO:0010506	regulation of autophagy	GO_BiologicalProcess-EBI-UniProt-GOA-ACAP-ARAP_25.05.2022_00h00	0.0497271	[4, 5, 6]	Group00	3.09278	3	0.0194805	[Chmp4b, Mapk3, Mt3]
downregulated in the BLA
GO:0005391	P-type sodium:potassium-exchanging transporter activity	GO_BiologicalProcess-EBI-UniProt-GOA-ACAP-ARAP_25.05.2022_00h00	3.74992e-06	[5, 7, 8, 9, 10, 11, 12]	Group08, 10	60	3	0.0243902	[Atp1a1, Atp1a3, Atp1b1]
GO:0048679	regulation of axon regeneration	GO_BiologicalProcess-EBI-UniProt-GOA-ACAP-ARAP_25.05.2022_00h00	3.01312e-05	[4, 5, 6, 7, 8, 9, 11, 12, 13]	Group07	16	4	0.0325203	[Adam17, Epha4, Map2k1, Omg]
GO:0022853	active ion transmembrane transporter activity	GO_BiologicalProcess-EBI-UniProt-GOA-ACAP-ARAP_25.05.2022_00h00	0.000646596	[5, 7]	Group08, 10	5.26316	5	0.0406504	[Atp1a1, Atp1a3, Atp1b1, Ppif, Slc6a1]
GO:0098590	plasma membrane region	GO_CellularComponent-EBI-UniProt-GOA-ACAP-ARAP_25.05.2022_00h00	0.000979465	[3, 4]	Group06, 08, 10	2.07612	12	0.097561	[Appl2, Atp1a1, Atp1b1, Epha4, Gsg1l, Ndrg4, Olfm2, Pacsin2, Ptk2, Snap25, Sorbs1, Vcam1]
GO:1901653	cellular response to peptide	GO_BiologicalProcess-EBI-UniProt-GOA-ACAP-ARAP_25.05.2022_00h00	0.00152107	[5, 6]	Group09	3.52941	6	0.0487805	[Appl2, Epha4, Pdk2, Rap1gds1, Sorbs1, Srebf1]
GO:0006814	sodium ion transport	GO_BiologicalProcess-EBI-UniProt-GOA-ACAP-ARAP_25.05.2022_00h00	0.00184415	[7]	Group10	4.16667	5	0.0406504	[Atp1a1, Atp1a3, Atp1b1, Fgf14, Slc6a1]
GO:0015081	sodium ion transmembrane transporter activity	GO_BiologicalProcess-EBI-UniProt-GOA-ACAP-ARAP_25.05.2022_00h00	0.00265114	[7, 8, 9, 10]	Group10	5.06329	4	0.0325203	[Atp1a1, Atp1a3, Atp1b1, Slc6a1]
GO:0019216	regulation of lipid metabolic process	GO_BiologicalProcess-EBI-UniProt-GOA-ACAP-ARAP_25.05.2022_00h00	0.00280803	[4, 5]	Group09	3.125	6	0.0487805	[Appl2, Atp1a1, Id2, Pdk2, Sorbs1, Srebf1]
GO:0060428	lung epithelium development	GO_BiologicalProcess-EBI-UniProt-GOA-ACAP-ARAP_25.05.2022_00h00	0.00458423	[5, 6, 7]	Group03	6.52174	3	0.0243902	[Dhcr7, Map2k1, Rbbp9]
GO:0003300	cardiac muscle hypertrophy	GO_BiologicalProcess-EBI-UniProt-GOA-ACAP-ARAP_25.05.2022_00h00	0.00487117	[6]	Group00	6.38298	3	0.0243902	[Becn1, Ptk2, Rap1gds1]
GO:0008306	associative learning	GO_BiologicalProcess-EBI-UniProt-GOA-ACAP-ARAP_25.05.2022_00h00	0.00514249	[5, 7]	Group10	4.21053	4	0.0325203	[Atp1a3, Ndrg4, Slc6a1, Snap25]
GO:0050770	regulation of axonogenesis	GO_BiologicalProcess-EBI-UniProt-GOA-ACAP-ARAP_25.05.2022_00h00	0.00553554	[4, 5, 7, 8, 9, 10, 11, 12, 13]	Group07	4.12371	4	0.0325203	[Epha4, Map2k1, Omg, Ptk2]
GO:0003015	heart process	GO_BiologicalProcess-EBI-UniProt-GOA-ACAP-ARAP_25.05.2022_00h00	0.00569143	[4]	Group09, 10	3.20513	5	0.0406504	[Atp1a1, Atp1a3, Atp1b1, Rap1gds1, Srebf1]
GO:0005802	trans-Golgi network	GO_CellularComponent-EBI-UniProt-GOA-ACAP-ARAP_25.05.2022_00h00	0.00579617	[4, 5, 6, 7]	Group05	6	3	0.0243902	[Becn1, Pacsin2, Snap25]
GO:0031667	response to nutrient levels	GO_BiologicalProcess-EBI-UniProt-GOA-ACAP-ARAP_25.05.2022_00h00	0.00649089	[4]	Group09	3.10559	5	0.0406504	[Appl2, Becn1, Lrp11, Pdk2, Srebf1]
GO:0031668	cellular response to extracellular stimulus	GO_BiologicalProcess-EBI-UniProt-GOA-ACAP-ARAP_25.05.2022_00h00	0.00660489	[3, 4]	Group09	3.92157	4	0.0325203	[Becn1, Fos, Pdk2, Srebf1]
GO:0043231	intracellular membrane-bounded organelle	GO_CellularComponent-EBI-UniProt-GOA-ACAP-ARAP_25.05.2022_00h00	0.00696787	[4]	Group01	1.02485	40	0.325203	[Ahcyl2, Akap10, Ankrd6, Appl2, Ash2l, Atp1a3, Becn1, Bhlhe40, Copg2, Cpq, Ctsl, Epha4, Fgf14, Fos, Glce, Gosr1, Id2, Med21, Mest, Mxi1, Ndfip1, Nono, Pacsin2, Pcyox1, Pdk2, Plaat3, Ppif, Ptk2, Rbbp4, Rbm15b, Rbmxl1, Rcbtb2, Snap25, Sorbs1, Srebf1, Syt6, Tor1aip2, Txnrd1, Ywhaz, Zcchc12]
GO:0019217	regulation of fatty acid metabolic process	GO_BiologicalProcess-EBI-UniProt-GOA-ACAP-ARAP_25.05.2022_00h00	0.00718303	[5, 6, 8]	Group09	5.55556	3	0.0243902	[Appl2, Pdk2, Srebf1]
GO:0005794	Golgi apparatus	GO_CellularComponent-EBI-UniProt-GOA-ACAP-ARAP_25.05.2022_00h00	0.00730297	[3, 4, 5]	Group05	2.27273	7	0.0569106	[Becn1, Copg2, Glce, Gosr1, Ndfip1, Pacsin2, Snap25]
GO:0005773	vacuole	GO_CellularComponent-EBI-UniProt-GOA-ACAP-ARAP_25.05.2022_00h00	0.00957648	[3, 4, 5]	Group02	2.82486	5	0.0406504	[Becn1, Cpq, Ctsl, Pcyox1, Plaat3]
GO:0006694	steroid biosynthetic process	GO_BiologicalProcess-EBI-UniProt-GOA-ACAP-ARAP_25.05.2022_00h00	0.00960373	[5]	Group09, 10	5	3	0.0243902	[Atp1a1, Dhcr7, Srebf1]
GO:0019932	second-messenger-mediated signaling	GO_BiologicalProcess-EBI-UniProt-GOA-ACAP-ARAP_25.05.2022_00h00	0.0115655	[4, 5, 6]	Group09	3.33333	4	0.0325203	[Atp1b1, Ksr1, Pdk2, Rcan2]
GO:0071248	cellular response to metal ion	GO_BiologicalProcess-EBI-UniProt-GOA-ACAP-ARAP_25.05.2022_00h00	0.0124465	[5]	Group04	4.54545	3	0.0243902	[Fos, Id2, Ppif]
GO:0048708	astrocyte differentiation	GO_BiologicalProcess-EBI-UniProt-GOA-ACAP-ARAP_25.05.2022_00h00	0.0140298	[5, 6, 7, 8, 9]	Group07	4.34783	3	0.0243902	[Epha4, Id2, Map2k1]
GO:0010975	regulation of neuron projection development	GO_BiologicalProcess-EBI-UniProt-GOA-ACAP-ARAP_25.05.2022_00h00	0.0146497	[6, 7, 9, 10, 11]	Group07	2.20588	6	0.0487805	[Adam17, Epha4, Map2k1, Omg, Ptk2, Snap25]
GO:0030324	lung development	GO_BiologicalProcess-EBI-UniProt-GOA-ACAP-ARAP_25.05.2022_00h00	0.0155953	[4, 5, 6]	Group03	2.5	5	0.0406504	[Ctsl, Dhcr7, Map2k1, Rbbp9, Ywhaz]
GO:0042594	response to starvation	GO_BiologicalProcess-EBI-UniProt-GOA-ACAP-ARAP_25.05.2022_00h00	0.0187893	[3, 5]	Group09	3.8961	3	0.0243902	[Becn1, Lrp11, Srebf1]
GO:0005764	lysosome	GO_CellularComponent-EBI-UniProt-GOA-ACAP-ARAP_25.05.2022_00h00	0.019346	[5, 6, 7]	Group02	2.85714	4	0.0325203	[Cpq, Ctsl, Pcyox1, Plaat3]
GO:0006936	muscle contraction	GO_BiologicalProcess-EBI-UniProt-GOA-ACAP-ARAP_25.05.2022_00h00	0.0212117	[4]	Group10	2.77778	4	0.0325203	[Atp1a1, Atp1a3, Atp1b1, Myh11]
GO:0002761	regulation of myeloid leukocyte differentiation	GO_BiologicalProcess-EBI-UniProt-GOA-ACAP-ARAP_25.05.2022_00h00	0.0243387	[5, 6, 7, 8, 9, 10]	Group04	3.52941	3	0.0243902	[Fos, Id2, Ndfip1]
GO:0010977	negative regulation of neuron projection development	GO_BiologicalProcess-EBI-UniProt-GOA-ACAP-ARAP_25.05.2022_00h00	0.0250881	[5, 6, 7, 8, 9, 10, 11, 12]	Group07	3.48837	3	0.0243902	[Adam17, Epha4, Ptk2]
GO:0046890	regulation of lipid biosynthetic process	GO_BiologicalProcess-EBI-UniProt-GOA-ACAP-ARAP_25.05.2022_00h00	0.0266241	[4, 5, 6]	Group09, 10	3.40909	3	0.0243902	[Atp1a1, Sorbs1, Srebf1]
GO:0007611	learning or memory	GO_BiologicalProcess-EBI-UniProt-GOA-ACAP-ARAP_25.05.2022_00h00	0.0284553	[3, 5]	Group10	2.13675	5	0.0406504	[Atp1a3, Ndrg4, Rcan2, Slc6a1, Snap25]
GO:0016324	apical plasma membrane	GO_CellularComponent-EBI-UniProt-GOA-ACAP-ARAP_25.05.2022_00h00	0.0297585	[3, 4, 5]	Group06, 10	2.5	4	0.0325203	[Atp1a1, Atp1b1, Ptk2, Vcam1]
GO:0006897	endocytosis	GO_BiologicalProcess-EBI-UniProt-GOA-ACAP-ARAP_25.05.2022_00h00	0.0322349	[5]	Group05, 08, 09	2.06612	5	0.0406504	[Appl2, Becn1, Gsg1l, Pacsin2, Snap25]
GO:0016021	integral component of membrane	GO_CellularComponent-EBI-UniProt-GOA-ACAP-ARAP_25.05.2022_00h00	0.0362571	[3, 4]	Group08, 10	1.53846	8	0.0650407	[Atp1a3, Atp1b1, Epha4, Gsg1l, Olfm2, Ppif, Sdcbp, Syt6]
GO:0007613	memory	GO_BiologicalProcess-EBI-UniProt-GOA-ACAP-ARAP_25.05.2022_00h00	0.0368738	[4, 6]	Group10	3	3	0.0243902	[Atp1a3, Rcan2, Slc6a1]
GO:0051051	negative regulation of transport	GO_BiologicalProcess-EBI-UniProt-GOA-ACAP-ARAP_25.05.2022_00h00	0.0373349	[2, 3, 4, 5]	Group05, 06, 09	2.32558	4	0.0325203	[Appl2, Pacsin2, Ppif, Srebf1]
GO:0005887	integral component of plasma membrane	GO_CellularComponent-EBI-UniProt-GOA-ACAP-ARAP_25.05.2022_00h00	0.0397012	[4, 5]	Group08, 10	1.74927	6	0.0487805	[Atp1a3, Atp1b1, Epha4, Gsg1l, Olfm2, Sdcbp]
GO:0051049	regulation of transport	GO_BiologicalProcess-EBI-UniProt-GOA-ACAP-ARAP_25.05.2022_00h00	0.0418502	[3, 4]	Group06, 09	1.31108	11	0.0894309	[Appl2, Atp1b1, Eepd1, Fgf14, Gsg1l, Ndrg4, Pacsin2, Ppif, Rap1gds1, Sorbs1, Srebf1]
GO:0019901	protein kinase binding	GO_MolecularFunction-EBI-UniProt-GOA-ACAP-ARAP_25.05.2022_00h00	0.0451724	[5]	Group09, 10	2.18579	4	0.0325203	[Atp1b1, Ksr1, Sorbs1, Srebf1]
GO:0097060	synaptic membrane	GO_CellularComponent-EBI-UniProt-GOA-ACAP-ARAP_25.05.2022_00h00	0.0466894	[4, 5]	Group05, 06 ,08	2.16216	4	0.0325203	[Epha4, Gsg1l, Olfm2, Snap25]
GO:0080135	regulation of cellular response to stress	GO_BiologicalProcess-EBI-UniProt-GOA-ACAP-ARAP_25.05.2022_00h00	0.0478698	[3, 4, 5]	Group07	1.85185	5	0.0406504	[Adam17, Epha4, Fut8, Map2k1, Omg]
GO:0062012	regulation of small molecule metabolic process	GO_BiologicalProcess-EBI-UniProt-GOA-ACAP-ARAP_25.05.2022_00h00	0.0490178	[3, 4]	Group09	2.12766	4	0.0325203	[Appl2, Pdk2, Sorbs1, Srebf1]
upregulated in the CeL
GO:0042552	myelination	GO_BiologicalProcess-EBI-UniProt-GOA-ACAP-ARAP_25.05.2022_00h00	4.20567e-06	[4, 7, 8]	Group1	4.06504	5	0.147059	[Egr2, Mal, Plp1, Tmem98, Ugt8a]
GO:0010001	glial cell differentiation	GO_BiologicalProcess-EBI-UniProt-GOA-ACAP-ARAP_25.05.2022_00h00	6.4162e-05	[4, 6, 7, 8]	Group1	2.31481	5	0.147059	[Egr2, Mal, Opalin, Plp1, Tmem98]
GO:0045685	regulation of glial cell differentiation	GO_BiologicalProcess-EBI-UniProt-GOA-ACAP-ARAP_25.05.2022_00h00	0.000214834	[4, 5, 7, 8, 9]	Group1	5.17241	3	0.0882353	[Egr2, Opalin, Tmem98]
GO:0030030	cell projection organization	GO_BiologicalProcess-EBI-UniProt-GOA-ACAP-ARAP_25.05.2022_00h00	0.00341605	[4]	Group0	0.684932	7	0.205882	[Efhd1, Egr2, Ermn, Nes, Plp1, Podxl, Ugt8a]
GO:0007417	central nervous system development	GO_BiologicalProcess-EBI-UniProt-GOA-ACAP-ARAP_25.05.2022_00h00	0.0212016	[4, 5, 6]	Group1	0.621891	5	0.147059	[Egr2, Mal, Opalin, Plp1, Tmem98]
GO:0120036	plasma membrane bounded cell projection organization	GO_BiologicalProcess-EBI-UniProt-GOA-ACAP-ARAP_25.05.2022_00h00	0.0491416	[5]	Group0	0.497512	5	0.147059	[Efhd1, Egr2, Plp1, Podxl, Ugt8a]
downregulated in the CeL
GO:0042659	regulation of cell fate specification	GO_BiologicalProcess-EBI-UniProt-GOA-ACAP-ARAP_25.05.2022_00h00	1.66978e-05	[4, 5, 6]	Group3	23.0769	3	0.0375	[Ar, Esrp1, Wnt11]
GO:0050678	regulation of epithelial cell proliferation	GO_BiologicalProcess-EBI-UniProt-GOA-ACAP-ARAP_25.05.2022_00h00	0.0154651	[4, 5]	Group3	1.65975	4	0.05	[Ar, Esrp1, Ift52, Lims1]
GO:0045165	cell fate commitment	GO_BiologicalProcess-EBI-UniProt-GOA-ACAP-ARAP_25.05.2022_00h00	0.0156797	[3, 4]	Group3	1.65289	4	0.05	[Ar, Esrp1, Nr2e1, Wnt11]
GO:0035239	tube morphogenesis	GO_BiologicalProcess-EBI-UniProt-GOA-ACAP-ARAP_25.05.2022_00h00	0.0168489	[3, 4, 5]	Group3	1.03858	7	0.0875	[Amot, Ar, Esrp1, Grhl2, Ift52, Nr2e1, Wnt11]
GO:0008285	negative regulation of cell population proliferation	GO_BiologicalProcess-EBI-UniProt-GOA-ACAP-ARAP_25.05.2022_00h00	0.0188457	[3, 4, 5]	Group3	1.28866	5	0.0625	[Ar, Ift52, Lims1, Nr2e1, Wnt11]
GO:0022612	gland morphogenesis	GO_BiologicalProcess-EBI-UniProt-GOA-ACAP-ARAP_25.05.2022_00h00	0.0223584	[4, 5]	Group3	1.98676	3	0.0375	[Ar, Esrp1, Lims1]
GO:0006396	RNA processing	GO_BiologicalProcess-EBI-UniProt-GOA-ACAP-ARAP_25.05.2022_00h00	0.0285541	[5, 6, 7]	Group0	1.80723	3	0.0375	[Esrp1, Mettl2, Ptbp1]
GO:0048729	tissue morphogenesis	GO_BiologicalProcess-EBI-UniProt-GOA-ACAP-ARAP_25.05.2022_00h00	0.0336401	[3, 4]	Group3	0.983607	6	0.075	[Ar, Esrp1, Grhl2, Ift52, Ttn, Wnt11]
GO:0007389	pattern specification process	GO_BiologicalProcess-EBI-UniProt-GOA-ACAP-ARAP_25.05.2022_00h00	0.0358445	[2, 3, 4]	Group3	1.08696	5	0.0625	[Ar, Ift52, Nat8f5, Ttn, Wnt11]
GO:0043414	macromolecule methylation	GO_BiologicalProcess-EBI-UniProt-GOA-ACAP-ARAP_25.05.2022_00h00	0.0380945	[3, 4, 5]	Group2	1.6129	3	0.0375	[Etfbkmt, Mettl2, Paxbp1]
GO:0014070	response to organic cyclic compound	GO_BiologicalProcess-EBI-UniProt-GOA-ACAP-ARAP_25.05.2022_00h00	0.0404243	[4]	Group1	1.23077	4	0.05	[Ar, Htr3b, Pde4d, Slc12a3]
GO:0016331	morphogenesis of embryonic epithelium	GO_BiologicalProcess-EBI-UniProt-GOA-ACAP-ARAP_25.05.2022_00h00	0.0412382	[4, 5, 6]	Group3	1.5625	3	0.0375	[Ar, Grhl2, Ift52]
GO:0043009	chordate embryonic development	GO_BiologicalProcess-EBI-UniProt-GOA-ACAP-ARAP_25.05.2022_00h00	0.0475027	[5, 6]	Group3	0.835322	7	0.0875	[Amot, Ar, Eno1b, Grhl2, Ift52, Lims1, Ttn]
upregulated in the CeM
GO:0043069	negative regulation of programmed cell death	GO_BiologicalProcess-EBI-UniProt-GOA-ACAP-ARAP_25.05.2022_00h00	0.0209156	[4, 5, 6]	Group2	1.00806	5	0.0925926	[Nr4a1, Nrp1, Slc39a10, Sox8, Tm7sf3]
GO:0007186	G protein-coupled receptor signaling pathway	GO_BiologicalProcess-EBI-UniProt-GOA-ACAP-ARAP_25.05.2022_00h00	0.0213019	[3, 4, 5]	Group0	1.21212	4	0.0740741	[Cartpt, Npy5r, Plppr4, Rgs14]
GO:0010647	positive regulation of cell communication	GO_BiologicalProcess-EBI-UniProt-GOA-ACAP-ARAP_25.05.2022_00h00	0.0215728	[3, 4, 5]	Group4	0.791855	7	0.12963	[Cartpt, Ddx21, Dhx33, Jag2, Nrp1, Rgs14, Slc39a10]
GO:0023056	positive regulation of signaling	GO_BiologicalProcess-EBI-UniProt-GOA-ACAP-ARAP_25.05.2022_00h00	0.0221802	[2, 3, 4]	Group4	0.787402	7	0.12963	[Cartpt, Ddx21, Dhx33, Jag2, Nrp1, Rgs14, Slc39a10]
GO:0016021	integral component of membrane	GO_CellularComponent-EBI-UniProt-GOA-ACAP-ARAP_25.05.2022_00h00	0.0250689	[3, 4]	Group1	0.961538	5	0.0925926	[Jag2, Nrp1, Plppr4, Syt5, Syt6]
GO:0043434	response to peptide hormone	GO_BiologicalProcess-EBI-UniProt-GOA-ACAP-ARAP_25.05.2022_00h00	0.0268479	[4, 5, 6]	Group3	1.49254	3	0.0555556	[Crhbp, Nr4a1, Vgf]
downregulated in the CeM
GO:0060537	muscle tissue development	GO_BiologicalProcess-EBI-UniProt-GOA-ACAP-ARAP_25.05.2022_00h00	0.000363614	[4]	Group6	1.88172	7	0.107692	[Cdon, Hspg2, Jarid2, Klf5, Lrp2, Ryr1, Ttn]
GO:0051146	striated muscle cell differentiation	GO_BiologicalProcess-EBI-UniProt-GOA-ACAP-ARAP_25.05.2022_00h00	0.00184318	[5]	Group6	2.05761	5	0.0769231	[Cdon, Klf5, Myh9, Ryr1, Ttn]
GO:0007517	muscle organ development	GO_BiologicalProcess-EBI-UniProt-GOA-ACAP-ARAP_25.05.2022_00h00	0.00330458	[4]	Group6	1.79856	5	0.0769231	[Cdon, Klf5, Lrp2, Ryr1, Ttn]
GO:1903320	regulation of protein modification by small protein conjugation or removal	GO_BiologicalProcess-EBI-UniProt-GOA-ACAP-ARAP_25.05.2022_00h00	0.00366325	[6, 7]	Group4	3.52941	3	0.0461538	[Ahrr, Gps2, Nod2]
GO:0048738	cardiac muscle tissue development	GO_BiologicalProcess-EBI-UniProt-GOA-ACAP-ARAP_25.05.2022_00h00	0.00455241	[5, 6, 7]	Group6	2.16216	4	0.0615385	[Hspg2, Jarid2, Lrp2, Ttn]
GO:0006898	receptor-mediated endocytosis	GO_BiologicalProcess-EBI-UniProt-GOA-ACAP-ARAP_25.05.2022_00h00	0.00500518	[6]	Group6	3.15789	3	0.0461538	[Hspg2, Lrp2, Pla2r1]
GO:0022604	regulation of cell morphogenesis	GO_BiologicalProcess-EBI-UniProt-GOA-ACAP-ARAP_25.05.2022_00h00	0.00609975	[4, 5]	Group5	2.94118	3	0.0461538	[Kalrn, Mov10, Myh9]
GO:0050728	negative regulation of inflammatory response	GO_BiologicalProcess-EBI-UniProt-GOA-ACAP-ARAP_25.05.2022_00h00	0.0067846	[4, 5, 6, 7]	Group4	2.83019	3	0.0461538	[Gps2, Nod2, Nt5e]
GO:0062023	collagen-containing extracellular matrix	GO_CellularComponent-EBI-UniProt-GOA-ACAP-ARAP_25.05.2022_00h00	0.00997161	[4, 5]	Group3	2.45902	3	0.0461538	[Abi3bp, Hspg2, Papln]
GO:0072359	circulatory system development	GO_BiologicalProcess-EBI-UniProt-GOA-ACAP-ARAP_25.05.2022_00h00	0.0108532	[4, 5]	Group6	0.942285	8	0.123077	[Abi3bp, Dnah5, Hspg2, Jarid2, Klf5, Lrp2, Ryr1, Ttn]
GO:0032989	cellular component morphogenesis	GO_BiologicalProcess-EBI-UniProt-GOA-ACAP-ARAP_25.05.2022_00h00	0.0162928	[3, 4]	Group5	1.06007	6	0.0923077	[Celsr3, Kalrn, Lrp2, Mov10, Robo3, Ttn]
GO:0048731	system development	GO_BiologicalProcess-EBI-UniProt-GOA-ACAP-ARAP_25.05.2022_00h00	0.0170991	[3, 4]	Group1	0.564972	20	0.307692	[Abi3bp, Cables1, Cdon, Celsr3, Dnah5, Gps2, Hspg2, Jarid2, Kalrn, Klf5, Lrp2, Mov10, Ncapg2, Pkhd1, Pms2, Rhoh, Robo3, Ryr1, Scaper, Ttn]
GO:0006869	lipid transport	GO_BiologicalProcess-EBI-UniProt-GOA-ACAP-ARAP_25.05.2022_00h00	0.0192408	[4, 5]	Group0	1.92308	3	0.0461538	[Abca13, Abca4, Pla2r1]
GO:0016192	vesicle-mediated transport	GO_BiologicalProcess-EBI-UniProt-GOA-ACAP-ARAP_25.05.2022_00h00	0.0220594	[4]	Group6	0.990099	6	0.0923077	[Abca13, Hspg2, Lrp2, Myh9, Nod2, Pla2r1]
GO:0007519	skeletal muscle tissue development	GO_BiologicalProcess-EBI-UniProt-GOA-ACAP-ARAP_25.05.2022_00h00	0.0229909	[5, 6]	Group6	1.79641	3	0.0461538	[Cdon, Klf5, Ryr1]
GO:0055074	calcium ion homeostasis	GO_BiologicalProcess-EBI-UniProt-GOA-ACAP-ARAP_25.05.2022_00h00	0.025193	[8]	Group2	1.7341	3	0.0461538	[Anxa6, Nt5e, Ryr1]
GO:0048812	neuron projection morphogenesis	GO_BiologicalProcess-EBI-UniProt-GOA-ACAP-ARAP_25.05.2022_00h00	0.0257235	[6, 7, 8, 9, 10, 11]	Group5	1.0846	5	0.0769231	[Celsr3, Kalrn, Lrp2, Mov10, Robo3]
GO:0120036	plasma membrane bounded cell projection organization	GO_BiologicalProcess-EBI-UniProt-GOA-ACAP-ARAP_25.05.2022_00h00	0.0274589	[5]	Group5	0.79602	8	0.123077	[Celsr3, Kalrn, Klf5, Lrp2, Mov10, Myh9, Pkhd1, Robo3]
GO:0042886	amide transport	GO_BiologicalProcess-EBI-UniProt-GOA-ACAP-ARAP_25.05.2022_00h00	0.0328949	[5]	Group5	1.5625	3	0.0461538	[Abca13, Kalrn, Lrp2]
GO:0022603	regulation of anatomical structure morphogenesis	GO_BiologicalProcess-EBI-UniProt-GOA-ACAP-ARAP_25.05.2022_00h00	0.0340788	[3, 4]	Group5	1.00604	5	0.0769231	[Celsr3, Kalrn, Mov10, Myh9, Pkhd1]
GO:0051246	regulation of protein metabolic process	GO_BiologicalProcess-EBI-UniProt-GOA-ACAP-ARAP_25.05.2022_00h00	0.0358788	[4, 5]	Group4	0.756144	8	0.123077	[Ahrr, Cdon, Celsr3, Gps2, Jarid2, Myh9, Ncapg2, Nod2]
GO:0000902	cell morphogenesis	GO_BiologicalProcess-EBI-UniProt-GOA-ACAP-ARAP_25.05.2022_00h00	0.0424625	[3, 4]	Group5	0.848656	6	0.0923077	[Celsr3, Kalrn, Lrp2, Mov10, Myh9, Robo3]
upregulated in the BNSTov
GO:0061629	RNA polymerase II-specific DNA-binding transcription factor binding	GO_MolecularFunction-EBI-UniProt-GOA-ACAP-ARAP_25.05.2022_00h00	8.8967e-05	[5]	Group2	2.75229	3	0.176471	[Egr2, Ppargc1a, Sox2]
GO:0003700	DNA-binding transcription factor activity	GO_BiologicalProcess-EBI-UniProt-GOA-ACAP-ARAP_25.05.2022_00h00	0.000102025	[7, 8, 9, 10, 11, 12]	Group2	0.769231	5	0.294118	[Egr2, Junb, Nr4a1, Ppargc1a, Sox2]
GO:0045944	positive regulation of transcription by RNA polymerase II	GO_BiologicalProcess-EBI-UniProt-GOA-ACAP-ARAP_25.05.2022_00h00	0.000198948	[7, 8, 9, 10, 11, 12]	Group2	0.668449	5	0.294118	[Egr2, Junb, Nr4a1, Ppargc1a, Sox2]
GO:0003677	DNA binding	GO_MolecularFunction-EBI-UniProt-GOA-ACAP-ARAP_25.05.2022_00h00	0.000379816	[4]	Group2	0.582751	5	0.294118	[Egr2, Junb, Nr4a1, Ppargc1a, Sox2]
GO:0006366	transcription by RNA polymerase II	GO_BiologicalProcess-EBI-UniProt-GOA-ACAP-ARAP_25.05.2022_00h00	0.00165307	[7, 8, 9, 10]	Group2	0.424088	5	0.294118	[Egr2, Junb, Nr4a1, Ppargc1a, Sox2]
GO:0000978	RNA polymerase II cis-regulatory region sequence-specific DNA binding	GO_MolecularFunction-EBI-UniProt-GOA-ACAP-ARAP_25.05.2022_00h00	0.00284945	[7, 9]	Group2	0.840336	3	0.176471	[Egr2, Junb, Sox2]
GO:0060255	regulation of macromolecule metabolic process	GO_BiologicalProcess-EBI-UniProt-GOA-ACAP-ARAP_25.05.2022_00h00	0.00388715	[3, 4]	Group0	0.23427	7	0.411765	[Egr2, Junb, Nr4a1, Ppargc1a, Sox2, Spry4, Stk40]
GO:0051094	positive regulation of developmental process	GO_BiologicalProcess-EBI-UniProt-GOA-ACAP-ARAP_25.05.2022_00h00	0.00516471	[2, 3, 4]	Group2	0.439078	4	0.235294	[Egr2, Junb, Ppargc1a, Sox2]
GO:0043066	negative regulation of apoptotic process	GO_BiologicalProcess-EBI-UniProt-GOA-ACAP-ARAP_25.05.2022_00h00	0.00660205	[5, 6, 7]	Group1	0.623701	3	0.176471	[Nr4a1, Ppargc1a, Stk40]
GO:0051171	regulation of nitrogen compound metabolic process	GO_BiologicalProcess-EBI-UniProt-GOA-ACAP-ARAP_25.05.2022_00h00	0.00951006	[3, 4]	Group2	0.236128	6	0.352941	[Egr2, Junb, Nr4a1, Ppargc1a, Sox2, Spry4]
GO:0031323	regulation of cellular metabolic process	GO_BiologicalProcess-EBI-UniProt-GOA-ACAP-ARAP_25.05.2022_00h00	0.0095292	[3, 4]	Group2	0.236035	6	0.352941	[Egr2, Junb, Nr4a1, Ppargc1a, Sox2, Spry4]
GO:0080090	regulation of primary metabolic process	GO_BiologicalProcess-EBI-UniProt-GOA-ACAP-ARAP_25.05.2022_00h00	0.011664	[3, 4]	Group2	0.226843	6	0.352941	[Egr2, Junb, Nr4a1, Ppargc1a, Sox2, Spry4]
GO:0010467	gene expression	GO_BiologicalProcess-EBI-UniProt-GOA-ACAP-ARAP_25.05.2022_00h00	0.0125133	[4]	Group2	0.223714	6	0.352941	[Egr2, Junb, Nr4a1, Ppargc1a, Sox2, Stk40]
GO:0048523	negative regulation of cellular process	GO_BiologicalProcess-EBI-UniProt-GOA-ACAP-ARAP_25.05.2022_00h00	0.0475906	[2, 3, 4]	Group1	0.193723	5	0.294118	[Nr4a1, Ppargc1a, Sox2, Spry4, Stk40]
downregulated in the BNSTov
GO:0008366	axon ensheathment	GO_BiologicalProcess-EBI-UniProt-GOA-ACAP-ARAP_25.05.2022_00h00	1.08169e-06	[3, 6, 7]	Group4	5.55556	7	0.106061	[Cldn11, Mag, Mal, Mbp, Ndrg1, Plp1, Slc8a3]
GO:0010001	glial cell differentiation	GO_BiologicalProcess-EBI-UniProt-GOA-ACAP-ARAP_25.05.2022_00h00	3.75724e-05	[4, 6, 7, 8]	Group1, 4	3.24074	7	0.106061	[Drd1, Mag, Mal, Ndrg1, Opalin, Plp1, Slc8a3]
GO:0048709	oligodendrocyte differentiation	GO_BiologicalProcess-EBI-UniProt-GOA-ACAP-ARAP_25.05.2022_00h00	4.2009e-05	[5, 6, 7, 8, 9]	Group4	5.55556	5	0.0757576	[Mag, Mal, Opalin, Plp1, Slc8a3]
GO:0021782	glial cell development	GO_BiologicalProcess-EBI-UniProt-GOA-ACAP-ARAP_25.05.2022_00h00	9.19398e-05	[4, 5, 7, 8, 9]	Group4	4.71698	5	0.0757576	[Drd1, Mag, Mal, Ndrg1, Plp1]
GO:0022010	central nervous system myelination	GO_BiologicalProcess-EBI-UniProt-GOA-ACAP-ARAP_25.05.2022_00h00	0.000186865	[5, 6, 7, 8, 9, 10, 11]	Group4	11.5385	3	0.0454545	[Mag, Mal, Plp1]
GO:0007399	nervous system development	GO_BiologicalProcess-EBI-UniProt-GOA-ACAP-ARAP_25.05.2022_00h00	0.00036571	[4, 5]	Group1	0.996126	18	0.272727	[Arhgef15, Camk2b, Cldn11, Drd1, Edn3, Foxp2, Mag, Mal, Mbp, Ndrg1, Opalin, Pcsk2, Plk5, Plp1, Rap1gap2, Robo2, Slc8a3, Zfp536]
GO:0044291	cell-cell contact zone	GO_CellularComponent-EBI-UniProt-GOA-ACAP-ARAP_25.05.2022_00h00	0.00109295	[5]	Group2	6.38298	3	0.0454545	[Opalin, Scn4b, Slc31a1]
GO:0022008	neurogenesis	GO_BiologicalProcess-EBI-UniProt-GOA-ACAP-ARAP_25.05.2022_00h00	0.00136608	[4, 5, 6]	Group1, 4	1.03935	14	0.212121	[Camk2b, Drd1, Edn3, Foxp2, Mag, Mal, Ndrg1, Opalin, Plk5, Plp1, Rap1gap2, Robo2, Slc8a3, Zfp536]
GO:0043005	neuron projection	GO_CellularComponent-EBI-UniProt-GOA-ACAP-ARAP_25.05.2022_00h00	0.00295228	[4]	Group0	1.28023	9	0.136364	[Arhgef15, Cpne5, Drd1, Mag, Mbp, Rap1gap2, Rgs11, Robo2, Slc8a3]
GO:0006936	muscle contraction	GO_BiologicalProcess-EBI-UniProt-GOA-ACAP-ARAP_25.05.2022_00h00	0.00346389	[4]	Group3	2.77778	4	0.0606061	[Acta2, Drd1, Gucy1a1, Slc8a3]
GO:0007268	chemical synaptic transmission	GO_BiologicalProcess-EBI-UniProt-GOA-ACAP-ARAP_25.05.2022_00h00	0.0047503	[6, 7]	Group3	1.44033	7	0.106061	[Camk2b, Drd1, Gucy1a1, Rasd2, S1pr2, Slc8a3, Syt12]
GO:0005911	cell-cell junction	GO_CellularComponent-EBI-UniProt-GOA-ACAP-ARAP_25.05.2022_00h00	0.00661639	[4]	Group2	1.81818	5	0.0757576	[Cldn11, Gjc2, Opalin, Scn4b, Slc31a1]
GO:0006812	cation transport	GO_BiologicalProcess-EBI-UniProt-GOA-ACAP-ARAP_25.05.2022_00h00	0.0131933	[5]	Group2	1.18644	7	0.106061	[Camk2b, Drd1, Edn3, Scn4b, Slc31a1, Slc8a3, Stac2]
GO:0050804	modulation of chemical synaptic transmission	GO_BiologicalProcess-EBI-UniProt-GOA-ACAP-ARAP_25.05.2022_00h00	0.0141995	[4, 5, 6, 7, 8]	Group3	1.50602	5	0.0757576	[Camk2b, Drd1, S1pr2, Slc8a3, Syt12]
GO:0099565	chemical synaptic transmission, postsynaptic	GO_BiologicalProcess-EBI-UniProt-GOA-ACAP-ARAP_25.05.2022_00h00	0.0169049	[4, 5, 6, 7, 8]	Group3	2.4	3	0.0454545	[Drd1, S1pr2, Slc8a3]
GO:0007417	central nervous system development	GO_BiologicalProcess-EBI-UniProt-GOA-ACAP-ARAP_25.05.2022_00h00	0.0215385	[4, 5, 6]	Group1, 3, 4	0.995025	8	0.121212	[Drd1, Foxp2, Mag, Mal, Opalin, Plp1, Robo2, Slc8a3]
GO:0048699	generation of neurons	GO_BiologicalProcess-EBI-UniProt-GOA-ACAP-ARAP_25.05.2022_00h00	0.0247313	[5, 6, 7]	Group1	0.866551	10	0.151515	[Camk2b, Drd1, Edn3, Foxp2, Mag, Plk5, Plp1, Rap1gap2, Robo2, Zfp536]
GO:0046873	metal ion transmembrane transporter activity	GO_BiologicalProcess-EBI-UniProt-GOA-ACAP-ARAP_25.05.2022_00h00	0.025054	[6, 7, 8, 9]	Group2	1.55642	4	0.0606061	[Scn4b, Slc31a1, Slc8a3, Stac2]
GO:0098662	inorganic cation transmembrane transport	GO_BiologicalProcess-EBI-UniProt-GOA-ACAP-ARAP_25.05.2022_00h00	0.0252018	[5, 7]	Group2	1.2987	5	0.0757576	[Edn3, Scn4b, Slc31a1, Slc8a3, Stac2]
GO:0007612	learning	GO_BiologicalProcess-EBI-UniProt-GOA-ACAP-ARAP_25.05.2022_00h00	0.028623	[4, 6]	Group3, 4	1.96078	3	0.0454545	[Drd1, Foxp2, Slc8a3]
GO:0055085	transmembrane transport	GO_BiologicalProcess-EBI-UniProt-GOA-ACAP-ARAP_25.05.2022_00h00	0.0353032	[2, 4]	Group2	0.969529	7	0.106061	[Drd1, Edn3, Gjc2, Scn4b, Slc31a1, Slc8a3, Stac2]
upregulated in the BNSTfu
GO:0002040	sprouting angiogenesis	GO_BiologicalProcess-EBI-UniProt-GOA-ACAP-ARAP_25.05.2022_00h00	0.00143461	[4, 5, 6, 7, 8, 9, 10]	Group00	6.38298	3	0.038961	[Eng, Jcad, Mmrn2]
GO:0032760	positive regulation of tumor necrosis factor production	GO_BiologicalProcess-EBI-UniProt-GOA-ACAP-ARAP_25.05.2022_00h00	0.00276245	[5, 6, 7, 8, 9]	Group09	5.08475	3	0.038961	[Lpl, Ripk2, Setd4]
GO:0032755	positive regulation of interleukin-6 production	GO_BiologicalProcess-EBI-UniProt-GOA-ACAP-ARAP_25.05.2022_00h00	0.00318153	[4, 5, 6, 7, 8]	Group09	4.83871	3	0.038961	[Lpl, Ripk2, Setd4]
GO:0097435	supramolecular fiber organization	GO_BiologicalProcess-EBI-UniProt-GOA-ACAP-ARAP_25.05.2022_00h00	0.00396742	[4]	Group04	1.88088	6	0.0779221	[Anxa2, Arhgap35, Loxl3, Ppargc1b, Trim27, Vim]
GO:0032103	positive regulation of response to external stimulus	GO_BiologicalProcess-EBI-UniProt-GOA-ACAP-ARAP_25.05.2022_00h00	0.0042603	[3, 4, 5]	Group09	2.22222	5	0.0649351	[Camk1d, Lpl, Mmrn2, Ripk2, Setd4]
GO:0008021	synaptic vesicle	GO_CellularComponent-EBI-UniProt-GOA-ACAP-ARAP_25.05.2022_00h00	0.00564259	[3, 5, 6, 7, 9]	Group06	3.94737	3	0.038961	[Slc10a4, Stx1a, Sv2b]
GO:0080134	regulation of response to stress	GO_BiologicalProcess-EBI-UniProt-GOA-ACAP-ARAP_25.05.2022_00h00	0.0104267	[3, 4]	Group09	1.25	8	0.103896	[Anxa2, C1qtnf12, Lancl1, Lpl, Mmrn2, Ripk2, Setd4, Sirt7]
GO:0030695	GTPase regulator activity	GO_BiologicalProcess-EBI-UniProt-GOA-ACAP-ARAP_25.05.2022_00h00	0.0110318	[6]	Group08	3.09278	3	0.038961	[Arhgap35, Dnmbp, Tiam2]
GO:0032640	tumor necrosis factor production	GO_BiologicalProcess-EBI-UniProt-GOA-ACAP-ARAP_25.05.2022_00h00	0.0113423	[4, 7]	Group09	3.06122	3	0.038961	[Lpl, Ripk2, Setd4]
GO:0032101	regulation of response to external stimulus	GO_BiologicalProcess-EBI-UniProt-GOA-ACAP-ARAP_25.05.2022_00h00	0.0127386	[3, 4]	Group09	1.31579	7	0.0909091	[Anxa2, C1qtnf12, Camk1d, Lpl, Mmrn2, Ripk2, Setd4]
GO:0030595	leukocyte chemotaxis	GO_BiologicalProcess-EBI-UniProt-GOA-ACAP-ARAP_25.05.2022_00h00	0.0162221	[3, 5, 6]	Group05	2.67857	3	0.038961	[Camk1d, Itga1, Nup85]
GO:0097529	myeloid leukocyte migration	GO_BiologicalProcess-EBI-UniProt-GOA-ACAP-ARAP_25.05.2022_00h00	0.0178014	[3, 5]	Group05	2.58621	3	0.038961	[Camk1d, Itga1, Nup85]
GO:1903532	positive regulation of secretion by cell	GO_BiologicalProcess-EBI-UniProt-GOA-ACAP-ARAP_25.05.2022_00h00	0.0186223	[3, 4, 5, 6, 7]	Group02	2.54237	3	0.038961	[C1qtnf12, Gab2, Stx1a]
GO:0017111	nucleoside-triphosphatase activity	GO_MolecularFunction-EBI-UniProt-GOA-ACAP-ARAP_25.05.2022_00h00	0.0224757	[6]	Group08	1.76991	4	0.0519481	[Arhgap35, Dnmbp, Rad54l2, Tiam2]
GO:1903037	regulation of leukocyte cell-cell adhesion	GO_BiologicalProcess-EBI-UniProt-GOA-ACAP-ARAP_25.05.2022_00h00	0.0251465	[5, 6]	Group07	1.7094	4	0.0519481	[Loxl3, Lrrc32, Ripk2, Sox13]
GO:0010628	positive regulation of gene expression	GO_BiologicalProcess-EBI-UniProt-GOA-ACAP-ARAP_25.05.2022_00h00	0.0303601	[4, 5, 6]	Group09	1.10236	7	0.0909091	[Hey1, Id3, Lpl, Lrrc32, Ripk2, Setd4, Vim]
GO:1902105	regulation of leukocyte differentiation	GO_BiologicalProcess-EBI-UniProt-GOA-ACAP-ARAP_25.05.2022_00h00	0.0306549	[4, 5, 6, 7, 8, 9]	Group07	1.60643	4	0.0519481	[Loxl3, Ppargc1b, Ripk2, Sox13]
GO:0031347	regulation of defense response	GO_BiologicalProcess-EBI-UniProt-GOA-ACAP-ARAP_25.05.2022_00h00	0.03136	[4, 5]	Group09	1.34771	5	0.0649351	[C1qtnf12, Lpl, Mmrn2, Ripk2, Setd4]
GO:0099503	secretory vesicle	GO_CellularComponent-EBI-UniProt-GOA-ACAP-ARAP_25.05.2022_00h00	0.0314393	[4, 5, 7]	Group06	1.59363	4	0.0519481	[Plat, Slc10a4, Stx1a, Sv2b]
GO:0070013	intracellular organelle lumen	GO_CellularComponent-EBI-UniProt-GOA-ACAP-ARAP_25.05.2022_00h00	0.0315542	[4]	Group01	1.19522	6	0.0779221	[Edem3, Mterf2, Parp2, Rad54l2, Sart3, Taf1c]
GO:0046873	metal ion transmembrane transporter activity	GO_BiologicalProcess-EBI-UniProt-GOA-ACAP-ARAP_25.05.2022_00h00	0.0338636	[6, 7, 8, 9]	Group03	1.55642	4	0.0519481	[Kcnab1, Kcnq5, Slc6a6, Stx1a]
GO:0008324	cation transmembrane transporter activity	GO_BiologicalProcess-EBI-UniProt-GOA-ACAP-ARAP_25.05.2022_00h00	0.0356034	[5, 7]	Group03	1.30208	5	0.0649351	[Kcnab1, Kcnq5, Slc25a29, Slc6a6, Stx1a]
GO:0032555	purine ribonucleotide binding	GO_MolecularFunction-EBI-UniProt-GOA-ACAP-ARAP_25.05.2022_00h00	0.0357685	[4, 5, 6]	Group08	1.97368	3	0.038961	[Dnmbp, Rad54l2, Tiam2]
GO:0050863	regulation of T cell activation	GO_BiologicalProcess-EBI-UniProt-GOA-ACAP-ARAP_25.05.2022_00h00	0.0381424	[5, 6, 7]	Group07	1.49813	4	0.0519481	[Loxl3, Lrrc32, Ripk2, Sox13]
GO:0007015	actin filament organization	GO_BiologicalProcess-EBI-UniProt-GOA-ACAP-ARAP_25.05.2022_00h00	0.0445634	[4, 5, 7]	Group04	1.80723	3	0.038961	[Arhgap35, Ppargc1b, Trim27]
GO:0030234	enzyme regulator activity	GO_BiologicalProcess-EBI-UniProt-GOA-ACAP-ARAP_25.05.2022_00h00	0.04861	[4]	Group08	1.38408	4	0.0519481	[Arhgap35, Dnmbp, Tiam2, Tom1l1]
downregulated in the BNSTfu
GO:0008375	acetylglucosaminyltransferase activity	GO_MolecularFunction-EBI-UniProt-GOA-ACAP-ARAP_25.05.2022_00h00	1.44069e-05	[5]	Group2	18.75	3	0.0588235	[Ext1, Mgat4b, Mgat5b]
GO:1901137	carbohydrate derivative biosynthetic process	GO_BiologicalProcess-EBI-UniProt-GOA-ACAP-ARAP_25.05.2022_00h00	0.000596476	[4]	Group2	2.20264	5	0.0980392	[Atpsckmt, Ext1, Mgat4b, Mgat5b, St3gal2]
GO:1990823	response to leukemia inhibitory factor	GO_BiologicalProcess-EBI-UniProt-GOA-ACAP-ARAP_25.05.2022_00h00	0.00771456	[5]	Group3	2.25564	3	0.0588235	[Ext1, Nfyb, Pax6]
GO:0007224	smoothened signaling pathway	GO_BiologicalProcess-EBI-UniProt-GOA-ACAP-ARAP_25.05.2022_00h00	0.00905157	[4, 5, 6]	Group3	2.12766	3	0.0588235	[Ext1, Pax6, Scube3]
GO:0007411	axon guidance	GO_BiologicalProcess-EBI-UniProt-GOA-ACAP-ARAP_25.05.2022_00h00	0.0133959	[5, 6, 7, 8, 9, 10, 11, 12, 13]	Group3	1.84049	3	0.0588235	[Ext1, Matn2, Pax6]
GO:0030324	lung development	GO_BiologicalProcess-EBI-UniProt-GOA-ACAP-ARAP_25.05.2022_00h00	0.0229925	[4, 5, 6]	Group1	1.5	3	0.0588235	[Adamtsl2, Ext1, Tmtc3]
GO:1901566	organonitrogen compound biosynthetic process	GO_BiologicalProcess-EBI-UniProt-GOA-ACAP-ARAP_25.05.2022_00h00	0.0279755	[4]	Group2	0.883392	5	0.0980392	[Atpsckmt, Ext1, Mgat4b, Mgat5b, St3gal2]
GO:0000785	chromatin	GO_CellularComponent-EBI-UniProt-GOA-ACAP-ARAP_25.05.2022_00h00	0.0325637	[2, 6]	Group0	1.31004	3	0.0588235	[Cenpb, Mbd3, Pax6]
GO:0021537	telencephalon development	GO_BiologicalProcess-EBI-UniProt-GOA-ACAP-ARAP_25.05.2022_00h00	0.0351434	[3, 4, 6, 7, 8, 9]	Group3	1.27119	3	0.0588235	[Ext1, Nr2f1, Pax6]
